# Supplementary material for: Identification of molecular determinants that govern distinct STIM2 activation dynamics
Source: PLoS Biol. 2018 Nov 16;16(11):e2006898. doi: 10.1371/journal.pbio.2006898 (PMC6267984; doi:10.1371/journal.pbio.2006898)
Supplement: S1 Data — (XLSX) [file pbio.2006898.s006.xlsx]

## Sheet: Fig 1E
Fig 1E Upon co-expressed with PM-localized SC1111-CFP (PM-SC1111) in HeLa cells, the cellular distribution of mCh-CAD changes with changing extracellular Ca2+ concentrations.
	Fraction cytoplasmic mCherry
Time [s]	mCh-CAD co-expressed with PM-SC2222															mCh-CAD expressed alone
0.00146667	0.182665	0.178569	0.193534	0.179267	0.171977	0.157995	0.132491	0.192869	0.199134	0.153392	0.16093	0.169173	0.180447	0.120968		0.139766	0.2013	0.0952705	0.145445
0.135367	0.192757	0.174935	0.161219	0.169457	0.179437	0.135042	0.115805	0.165551	0.205251	0.13852	0.202177	0.168706	0.165675	0.119005		0.136423	0.218994	0.112299	0.155905
0.2691	0.162548	0.174761	0.169383	0.175872	0.174894	0.154482	0.120767	0.158538	0.21349	0.142285	0.169937	0.21047	0.193952	0.108564		0.128256	0.208705	0.0924592	0.14314
0.402767	0.159507	0.185547	0.152541	0.166905	0.13183	0.123501	0.111388	0.162127	0.178528	0.143393	0.16865	0.1966	0.177661	0.10562		0.129738	0.203335	0.0913025	0.141459
0.53675	0.136917	0.195606	0.171896	0.140798	0.114757	0.130911	0.110516	0.175754	0.157768	0.152348	0.178301	0.190782	0.157065	0.107315		0.123811	0.194912	0.0954472	0.138057
0.670917	0.148546	0.174993	0.139809	0.146348	0.130802	0.121138	0.109207	0.166415	0.190991	0.14988	0.17201	0.202366	0.147189	0.085765		0.113646	0.188977	0.0807801	0.127801
0.804517	0.142398	0.193483	0.149458	0.157118	0.111864	0.105275	0.062149	0.130189	0.146796	0.134881	0.161287	0.214729	0.171837	0.0988377		0.119366	0.202826	0.082499	0.134897
0.93825	0.139691	0.195489	0.143406	0.127008	0.0940257	0.0737837	0.0864142	0.118656	0.135117	0.160196	0.171438	0.172705	0.16348	0.0692121		0.109545	0.192199	0.0802339	0.127326
1.07185	0.134311	0.146386	0.128504	0.118743	0.064519	-0.0003354	0.0724549	0.135207	0.114835	0.0826372	0.134266	0.297218	0.202984	0.0857203		0.0976223	0.208649	0.0615666	0.122613
1.2056	0.124486	0.203426	0.151684	0.117525	0.111577	0.0808102	0.0614946	0.12753	0.133492	0.100674	0.199818	0.161018	0.142884	0.0749677		0.0611303	0.10944	0.0629321	0.0778343
1.33923	0.133475	0.161707	0.226249	0.133845	0.205979	0.130549	0.142524	0.129524	0.191775	0.13371	0.272518	0.184809	0.177745	0.0921006		0.0858374	0.178971	0.0544499	0.10642
1.47283	0.206525	0.236976	0.312404	0.225205	0.305977	0.147136	0.156593	0.152523	0.265847	0.243007	0.321199	0.236286	0.226281	0.12882		0.0938663	0.195591	0.06388	0.117779
1.60653	0.240242	0.373441	0.398159	0.310712	0.374555	0.177861	0.246946	0.248704	0.29452	0.304838	0.35687	0.256026	0.275576	0.214663		0.112888	0.192934	0.0949814	0.133601
1.74013	0.295614	0.404702	0.449572	0.312817	0.412311	0.202709	0.308455	0.298556	0.322791	0.400275	0.421563	0.323243	0.283426	0.281857		0.12929	0.181798	0.0881217	0.13307
1.87392	0.394647	0.349253	0.477486	0.35516	0.438572	0.274897	0.358106	0.332955	0.331685	0.384728	0.358524	0.328244	0.324771	0.338082		0.12867	0.203901	0.0885233	0.140365
2.00775	0.393947	0.442898	0.468776	0.348256	0.536921	0.266484	0.350523	0.330714	0.330853	0.375176	0.367734	0.333572	0.33174	0.328557		0.136526	0.214189	0.0914792	0.147398
2.14202	0.389207	0.441269	0.466612	0.349192	0.531282	0.273011	0.349267	0.334068	0.325479	0.374963	0.353769	0.3234	0.324457	0.325787		0.142522	0.213567	0.100299	0.152129
2.27698	0.390271	0.444926	0.46863	0.349851	0.531883	0.272996	0.350041	0.329833	0.332827	0.376412	0.351808	0.323521	0.324222	0.321615		0.141626	0.214471	0.102998	0.153032
2.41068	0.385127	0.437496	0.476769	0.340998	0.52938	0.275927	0.356128	0.335073	0.328724	0.369304	0.34973	0.319933	0.32907	0.323172		0.151757	0.200226	0.0989333	0.150306
2.54448	0.389245	0.438537	0.469812	0.344668	0.531805	0.275011	0.351892	0.332337	0.324439	0.374153	0.347236	0.327906	0.329541	0.325226		0.153756	0.232674	0.107271	0.164567
2.67813	0.389727	0.436354	0.470887	0.548784	0.330237	0.273412	0.360287	0.534239	0.326115	0.382925	0.354152	0.337365	0.332113	0.330892		0.150965	0.23143	0.115094	0.16583
2.81183	0.362114	0.725855	0.484799	0.511063	0.492271	0.255046	0.401426	0.388489	0.403687	0.516122	0.530077	0.400849	0.398983	0.417581		0.169297	0.237761	0.108781	0.171947
2.94543	0.371738	0.802374	0.86336	0.544826	0.512643	0.281342	0.478257	0.447846	0.441306	0.577827	0.557384	0.472846	0.409872	0.45207		0.179945	0.242114	0.102178	0.174746
3.07907	0.414444	0.87738	0.960477	0.559084	0.531438	0.300591	0.53633	0.473869	0.459141	0.669752	0.592841	0.512012	0.456972	0.462287		0.190283	0.238327	0.0947083	0.174439
3.2127	0.42985	0.952852	1.08072	0.61516	0.568189	0.331997	0.558905	0.531	0.497964	0.735476	0.660894	0.524272	0.495547	0.523993		0.199483	0.232278	0.110307	0.18069
3.34675	0.445923	1.00989	1.16282	0.653512	0.586673	0.339002	0.61207	0.545091	0.512071	0.760063	0.663396	0.598294	0.535051	0.549246		0.180117	0.256133	0.106789	0.181013
3.48052	0.472155	1.05324	1.18291	0.680578	0.61563	0.336703	0.675541	0.608968	0.532219	0.793415	0.707931	0.602657	0.621571	0.577087		0.191489	0.251498	0.0995759	0.180854
3.61438	0.4635	1.0742	1.23864	0.674397	0.597983	0.342835	0.696426	0.612724	0.56223	0.784333	0.69056	0.612059	0.573204	0.591811		0.190696	0.247484	0.10552	0.181233
3.74795	0.480409	1.08714	1.2504	0.692496	0.63868	0.358081	0.683884	0.626915	0.609196	0.808192	0.706359	0.666602	0.56949	0.63152		0.181737	0.260769	0.0882181	0.176908
3.88202	0.471387	1.10432	1.32696	0.726797	0.648054	0.380054	0.705041	0.666332	0.602927	0.836355	0.730592	0.620474	0.609247	0.626924		0.175293	0.237535	0.0847802	0.165869
4.01563	0.490201	1.08001	1.27249	0.715886	0.632679	0.388891	0.731051	0.636022	0.594879	0.836355	0.709718	0.633772	0.63381	0.631074		0.166196	0.224138	0.0775511	0.155962
4.1492	0.486324	1.10368	1.29899	0.693877	0.622325	0.368918	0.765732	0.65111	0.598989	0.829489	0.742601	0.594398	0.597345	0.643031		0.172019	0.224364	0.0694384	0.155274
4.28297	0.446993	1.10321	1.2633	0.710969	0.642004	0.366023	0.717855	0.641173	0.616785	0.825628	0.730806	0.632785	0.623006	0.626656		0.175121	0.227699	0.0731975	0.158672
4.41663	0.437134	1.11694	1.18314	0.681632	0.616969	0.337491	0.705259	0.615981	0.628197	0.810376	0.789853	0.618864	0.60528	0.554868		0.169538	0.229508	0.0737759	0.157607
4.5503	0.416015	1.05225	1.02442	0.623004	0.579595	0.307	0.647132	0.586269	0.579185	0.732944	0.640092	0.586502	0.563075	0.549514		0.172192	0.218655	0.0802982	0.157048
4.68245	0.369031	0.942909	0.748658	0.598443	0.498535	0.282428	0.483382	0.538045	0.559305	0.599946	0.56153	0.502974	0.544589	0.50213		0.164852	0.222555	0.0634944	0.1503
4.81458	0.307778	0.796937	0.520796	0.48409	0.401933	0.218551	0.345534	0.413581	0.477568	0.47353	0.469673	0.331139	0.411729	0.413789		0.170538	0.217976	0.0730369	0.15385
4.94778	0.233358	0.574011	0.395133	0.369527	0.319343	0.191574	0.279009	0.324944	0.405197	0.350627	0.374169	0.273895	0.309087	0.290646		0.16144	0.212097	0.0557833	0.143107
5.08225	0.216416	0.445831	0.371496	0.27147	0.284959	0.140216	0.2506	0.241027	0.348196	0.301927	0.345432	0.231767	0.310775	0.204803		0.155548	0.186433	0.0489879	0.130323
5.21468	0.18985	0.347043	0.328104	0.208745	0.250478	0.143516	0.21412	0.222515	0.2984	0.262214	0.311262	0.20086	0.261142	0.176739		0.143108	0.178915	0.043542	0.121855
5.34687	0.161646	0.320151	0.31543	0.184957	0.239599	0.142771	0.192745	0.212677	0.308741	0.243735	0.262939	0.19125	0.258863	0.161078		0.129187	0.166478	0.0255333	0.107066
5.47903	0.150351	0.26631	0.326848	0.163322	0.200623	0.133488	0.198961	0.183796	0.273722	0.265315	0.260651	0.176393	0.243247	0.14341		0.126051	0.167043	0.0262723	0.106456
5.61137	0.149549	0.267385	0.29716	0.164657	0.216859	0.111493	0.212375	0.179742	0.278673	0.246899	0.287387	0.146421	0.232274	0.123377		0.131495	0.156529	0.0210673	0.103031
5.74353	0.14878	0.266891	0.293848	0.134828	0.20354	0.111407	0.200379	0.171998	0.266248	0.269461	0.264082	0.184133	0.230248	0.146176		0.134562	0.142058	0.0266257	0.101082
5.8757	0.156767	0.236888	0.302469	0.125907	0.20354	0.115751	0.191491	0.142918	0.259194	0.219211	0.24135	0.171718	0.23506	0.105307		0.125844	0.142284	0.0146414	0.0942565
6.00783	0.15807	0.236045	0.265758	0.143514	0.200097	0.10074	0.196562	0.160299	0.259711	0.223767	0.236346	0.153382	0.238351	0.0954468		0.121744	0.178745	0.0149467	0.105145
6.13998	0.15807	0.24343	0.245033	0.127944	0.162628	0.0973331	0.192363	0.146374	0.247706	0.238197	0.247212	0.157537	0.212353	0.103924		0.125052	0.144262	0.0173885	0.0955675
6.27215	0.12726	0.252936	0.259592	0.130918	0.164445	0.0967156	0.193127	0.132914	0.227042	0.223103	0.230771	0.182835	0.222229	0.10437		0.120331	0.145902	0.0031873	0.0898066
6.40428	0.129766	0.254215	0.259991	0.129794	0.190891	0.0961407	0.19967	0.125935	0.254683	0.209623	0.226839	0.153174	0.188465	0.0982577		0.118677	0.155851	0.0044403	0.0929893
6.53652	0.127026	0.24404	0.282315	0.129443	0.179868	0.119392	0.2205	0.141588	0.232414	0.228198	0.235274	0.162108	0.230923	0.110706		0.119883	0.152007	-0.0115763	0.0867711
6.66868	0.140593	0.261454	0.281516	0.131527	0.176951	0.097248	0.225189	0.153752	0.266305	0.234748	0.188738	0.22143	0.194881	0.118782		0.116299	0.151724	-0.0124116	0.0852039
6.80087	0.127527	0.258576	0.245375	0.124666	0.169921	0.0776802	0.206268	0.137201	0.20202	0.210604	0.24757	0.146265	0.211425	0.106021		0.11368	0.160825	-0.0091666	0.0884463
6.93303	0.112824	0.225172	0.233043	0.12387	0.139266	0.0773395	0.176386	0.118889	0.176731	0.15874	0.202677	0.157122	0.189985	0.0667135		0.122846	0.132561	-0.0234	0.0773357
7.06537	0.0955138	0.183279	0.210263	0.108019	0.134245	0.0665868	0.179113	0.086186	0.189997	0.149722	0.161359	0.128032	0.189732	0.0561839		0.113336	0.143867	-0.0300508	0.0757172

## Sheet: Fig 1F
Fig 1F FRET responses between YFP-SOAR1L and engineered PM-STIMCC1–CFP constructs.
	Eapp
Time [s]	PM-SC1111																																								PM-SC2222
0	0.078053	0.062044	0.052574	0.054033	0.057126	0.063057	0.066337	0.075598	0.054762	0.061599	0.065277	0.11234	0.10306	0.072694	0.071231	0.078154	0.04687	0.053422	0.04571	0.051953	0.068452	0.086038	0.080877	0.081246	0.044534	0.054753	0.060378	0.056242	0.048723	0.051358	0.049895	0.060246	0.048921	0.04932	0.036844	0.04567	0.044356	0.047529	0.049143		0.069387	0.067425	0.058257	0.068935	0.057727	0.07321	0.071448	0.068737	0.07779
10.021	0.078155	0.063893	0.051865	0.054351	0.057784	0.064259	0.071213	0.073523	0.050493	0.060357	0.060772	0.11052	0.098151	0.072064	0.069543	0.077988	0.046206	0.053888	0.043079	0.055052	0.06422	0.08581	0.079776	0.081852	0.040653	0.054946	0.062046	0.057743	0.046303	0.050658	0.049714	0.058407	0.050035	0.051136	0.037421	0.048361	0.043343	0.044415	0.050335		0.066065	0.066346	0.056248	0.06756	0.057976	0.071694	0.0699	0.067697	0.076537
20.064	0.075665	0.062561	0.049137	0.053367	0.049901	0.062396	0.064924	0.074719	0.050559	0.058143	0.062723	0.10713	0.098452	0.072324	0.070569	0.077755	0.04739	0.055479	0.046797	0.052442	0.06725	0.085097	0.082247	0.081438	0.042007	0.055998	0.059647	0.054139	0.045451	0.051898	0.0492	0.060549	0.046729	0.048571	0.036359	0.048766	0.044412	0.045262	0.045889		0.066287	0.064717	0.055456	0.062121	0.059432	0.071281	0.068878	0.064791	0.073639
30.023	0.081561	0.070238	0.056347	0.057269	0.064773	0.071935	0.072524	0.077894	0.05647	0.060788	0.067917	0.10849	0.10047	0.072014	0.068638	0.076085	0.043564	0.052912	0.046495	0.053528	0.063753	0.082535	0.078615	0.080904	0.042967	0.058791	0.066659	0.059811	0.049462	0.05512	0.05307	0.065553	0.052055	0.053592	0.040161	0.050898	0.045585	0.048992	0.052753		0.064747	0.066368	0.055783	0.06782	0.059427	0.072528	0.070065	0.067682	0.076239
39.996	0.07267	0.05919	0.052413	0.055141	0.05963	0.06902	0.070528	0.071417	0.050668	0.060172	0.064398	0.11952	0.11037	0.077244	0.075	0.082235	0.05292	0.059658	0.049374	0.055406	0.067775	0.086964	0.086276	0.085091	0.045822	0.055752	0.063644	0.056852	0.048524	0.053164	0.053321	0.063618	0.050638	0.05409	0.038038	0.049724	0.045891	0.047158	0.051379		0.070181	0.06651	0.057813	0.069338	0.061767	0.073122	0.070641	0.067609	0.077662
50.017	0.071384	0.060305	0.050954	0.051442	0.053512	0.057763	0.066301	0.068575	0.052859	0.055394	0.059729	0.12261	0.1118	0.076093	0.075874	0.085996	0.052944	0.059613	0.050721	0.058095	0.070723	0.088102	0.084096	0.084445	0.049704	0.060979	0.060298	0.054906	0.050091	0.054725	0.050704	0.06327	0.053577	0.051462	0.038947	0.047838	0.045987	0.048758	0.051376		0.064939	0.064102	0.055614	0.066585	0.059588	0.070472	0.07043	0.067567	0.075399
59.992	0.074719	0.063227	0.053039	0.053074	0.058277	0.067172	0.071062	0.072281	0.058661	0.06104	0.068154	0.11916	0.10319	0.070993	0.072701	0.079764	0.049934	0.055636	0.047508	0.051758	0.066849	0.086709	0.082952	0.085174	0.040984	0.060702	0.064058	0.056158	0.050295	0.055993	0.053166	0.065322	0.054319	0.052514	0.040463	0.0514	0.045294	0.051049	0.049629		0.066018	0.06551	0.057236	0.064065	0.057388	0.069987	0.068175	0.066323	0.077073
70.014	0.070688	0.057787	0.04986	0.050307	0.050974	0.057712	0.060094	0.068364	0.050194	0.054837	0.057128	0.11505	0.10135	0.073063	0.07217	0.078648	0.048768	0.054884	0.047889	0.05581	0.065849	0.08563	0.082915	0.084002	0.044127	0.059388	0.063204	0.057154	0.049292	0.052824	0.054198	0.06228	0.053859	0.054291	0.039417	0.050499	0.046597	0.051034	0.049976		0.069248	0.068677	0.059737	0.070519	0.066792	0.076146	0.074715	0.069783	0.079291
80.067	0.070913	0.058451	0.052767	0.054129	0.056229	0.060852	0.062169	0.072583	0.052586	0.06079	0.064752	0.11719	0.10417	0.073421	0.070924	0.076158	0.050883	0.05582	0.046903	0.055991	0.066969	0.086587	0.083303	0.082115	0.045033	0.057438	0.060404	0.058106	0.049317	0.051914	0.049585	0.06044	0.051493	0.050887	0.03858	0.048186	0.04525	0.045781	0.045549		0.069824	0.068506	0.057079	0.068639	0.059082	0.075017	0.070199	0.06808	0.076586
90.022	0.07304	0.059059	0.050404	0.049861	0.054601	0.066485	0.064392	0.075	0.048483	0.061354	0.064666	0.11749	0.10604	0.072983	0.0717	0.078581	0.047677	0.056693	0.047284	0.056786	0.068399	0.08584	0.08371	0.082908	0.04371	0.054198	0.060658	0.056439	0.046061	0.054565	0.052258	0.059139	0.049218	0.049481	0.036787	0.04789	0.04445	0.044876	0.045805		0.063292	0.064797	0.056702	0.061364	0.057534	0.068675	0.065875	0.065538	0.073571
99.99	0.074501	0.06178	0.054468	0.053222	0.058434	0.065069	0.067578	0.069357	0.048065	0.060182	0.065819	0.11217	0.10325	0.070543	0.071585	0.079158	0.047102	0.052741	0.046725	0.053058	0.064144	0.084765	0.082095	0.082727	0.042592	0.058203	0.064227	0.058675	0.047822	0.054893	0.050844	0.065368	0.053734	0.053476	0.040841	0.049183	0.047396	0.051599	0.050806		0.067594	0.065839	0.056056	0.066339	0.059973	0.072711	0.071206	0.067968	0.079586
110.02	0.071555	0.06105	0.052113	0.04998	0.052307	0.064508	0.06409	0.069977	0.053619	0.058601	0.065746	0.12241	0.10892	0.077342	0.075443	0.083076	0.05119	0.057877	0.052598	0.057734	0.066768	0.090277	0.08537	0.085627	0.046905	0.055005	0.06484	0.059511	0.045809	0.054123	0.0506	0.064672	0.053285	0.05538	0.039254	0.053418	0.046868	0.047501	0.053217		0.060307	0.065101	0.057267	0.063629	0.061475	0.069631	0.067487	0.066489	0.076174
150.06	0.094561	0.070052	0.067999	0.067048	0.075759	0.075931	0.085034	0.08995	0.063088	0.076759	0.08468	0.1349	0.12789	0.092897	0.092168	0.10256	0.079598	0.084735	0.07425	0.083136	0.094359	0.099655	0.10194	0.095837	0.06518	0.057061	0.060989	0.058788	0.048824	0.057873	0.054573	0.064512	0.054459	0.055046	0.040268	0.048914	0.046664	0.052307	0.051817		0.077571	0.074182	0.068385	0.073392	0.066766	0.079723	0.074604	0.072892	0.089488
160	0.094069	0.07444	0.071449	0.072095	0.08014	0.084035	0.086405	0.096006	0.075881	0.080582	0.082993	0.13279	0.12352	0.089734	0.093277	0.10193	0.074462	0.081999	0.075286	0.078304	0.086807	0.099453	0.097925	0.094507	0.060406	0.048732	0.060004	0.053575	0.043353	0.051267	0.049332	0.058263	0.050489	0.049493	0.035825	0.046503	0.044338	0.046343	0.046593		0.077575	0.076002	0.068961	0.07493	0.073156	0.080009	0.074864	0.070358	0.089147
170.05	0.090952	0.071638	0.065619	0.070288	0.0739	0.079768	0.082179	0.088632	0.077407	0.076818	0.08067	0.14072	0.13252	0.092986	0.098109	0.10475	0.077729	0.085569	0.077054	0.083546	0.093426	0.10219	0.10426	0.10038	0.062804	0.059983	0.065759	0.060912	0.053381	0.062027	0.057613	0.069664	0.058128	0.060015	0.044539	0.055976	0.049624	0.054516	0.056536		0.077121	0.072668	0.066481	0.070109	0.066146	0.078003	0.073716	0.067753	0.087723
180	0.08865	0.074705	0.070114	0.069933	0.074367	0.081971	0.077965	0.091704	0.078781	0.074917	0.081313	0.14664	0.13582	0.096417	0.094599	0.10597	0.081096	0.088646	0.078641	0.085553	0.095365	0.10404	0.10405	0.10168	0.065306	0.058411	0.064929	0.06101	0.050511	0.060113	0.057232	0.067332	0.054885	0.056584	0.042751	0.054938	0.052166	0.054806	0.053077		0.072008	0.071491	0.067639	0.072547	0.065643	0.079059	0.073635	0.06883	0.088677
190.06	0.09682	0.07525	0.069195	0.071023	0.075796	0.084581	0.08449	0.091815	0.077002	0.07722	0.085203	0.14157	0.13862	0.090291	0.094957	0.10554	0.073426	0.086143	0.076462	0.087143	0.091748	0.10384	0.10369	0.10149	0.062951	0.057726	0.066428	0.06053	0.049974	0.059038	0.056601	0.068743	0.055667	0.056386	0.041244	0.051714	0.050171	0.054254	0.054347		0.079915	0.076186	0.071861	0.076995	0.06821	0.082276	0.077013	0.073184	0.091751
200	0.10501	0.083375	0.07405	0.076528	0.084565	0.0909	0.089764	0.10337	0.085368	0.085335	0.097608	0.14711	0.13896	0.091794	0.095155	0.10658	0.075862	0.08462	0.074065	0.085771	0.094116	0.1045	0.10254	0.099959	0.062331	0.057939	0.064598	0.061368	0.049572	0.059002	0.055077	0.067761	0.056505	0.056575	0.041814	0.052991	0.053868	0.054869	0.053132		0.078513	0.0768	0.069411	0.072771	0.067947	0.080968	0.074547	0.072217	0.0926
210.04	0.09124	0.070031	0.066575	0.065057	0.067589	0.081168	0.08305	0.089202	0.066413	0.077295	0.07743	0.15153	0.13993	0.095242	0.096633	0.10777	0.081459	0.087875	0.076953	0.087871	0.098269	0.10514	0.10524	0.10359	0.064822	0.060494	0.068207	0.059952	0.051621	0.061439	0.057333	0.067682	0.056351	0.057949	0.044748	0.056484	0.05389	0.056233	0.054605		0.076689	0.075401	0.068929	0.072204	0.06651	0.083374	0.076912	0.070865	0.091173
220	0.096309	0.077479	0.073687	0.074689	0.077507	0.086014	0.090964	0.09625	0.085959	0.076027	0.08408	0.15367	0.14474	0.098758	0.099321	0.11258	0.085968	0.089825	0.083037	0.091175	0.099033	0.10437	0.10726	0.10524	0.069994	0.064874	0.069885	0.06438	0.054402	0.066016	0.062693	0.073091	0.061761	0.061892	0.045393	0.059884	0.05629	0.061673	0.059658		0.080454	0.077238	0.072231	0.073566	0.070659	0.082482	0.079482	0.071357	0.094934
230.04	0.086957	0.072971	0.067307	0.069749	0.069761	0.084209	0.083512	0.091019	0.069976	0.077741	0.084418	0.15322	0.14226	0.095801	0.097809	0.11168	0.080212	0.089617	0.081483	0.090082	0.10042	0.10651	0.10645	0.10423	0.067741	0.068379	0.070683	0.067996	0.05705	0.063965	0.059287	0.075971	0.059913	0.060509	0.046551	0.060356	0.055433	0.062739	0.059618		0.077827	0.074585	0.069958	0.070396	0.06698	0.081147	0.074268	0.069844	0.088929
240.01	0.099081	0.081523	0.077704	0.078273	0.081679	0.095058	0.094978	0.10191	0.085434	0.085819	0.09635	0.14953	0.13636	0.091499	0.097939	0.10761	0.078262	0.086786	0.074944	0.080853	0.09462	0.10413	0.10441	0.099964	0.062625	0.061672	0.068277	0.064712	0.053267	0.064276	0.058161	0.071217	0.06127	0.060569	0.048735	0.06065	0.055094	0.062604	0.059103		0.078411	0.077405	0.071136	0.074212	0.074666	0.082798	0.079705	0.071828	0.093065
250.06	0.10614	0.0825	0.079981	0.07842	0.080465	0.097151	0.098829	0.10543	0.090622	0.089563	0.097574	0.13626	0.12225	0.077985	0.08259	0.094248	0.067898	0.072359	0.062897	0.070203	0.075245	0.090704	0.09163	0.087749	0.048574	0.058896	0.066757	0.066404	0.051581	0.059234	0.057232	0.069419	0.058192	0.058983	0.045583	0.056466	0.055202	0.060148	0.056103		0.084951	0.078592	0.072324	0.076243	0.072218	0.081117	0.080726	0.075228	0.095281
260.01	0.10467	0.081709	0.080039	0.080438	0.082816	0.097129	0.10189	0.10106	0.090222	0.08589	0.098327	0.15195	0.14075	0.096745	0.099586	0.11224	0.08285	0.093636	0.079067	0.08854	0.097929	0.10647	0.10712	0.10286	0.06469	0.057716	0.063651	0.060087	0.050324	0.060187	0.057274	0.06376	0.055157	0.056256	0.042753	0.05519	0.052616	0.057553	0.05312		0.082239	0.080223	0.07227	0.076779	0.073406	0.083348	0.077573	0.073651	0.096858
300	0.12648	0.096385	0.10781	0.11288	0.12275	0.12854	0.13403	0.12615	0.11247	0.10837	0.11729	0.18447	0.167	0.12892	0.12701	0.13892	0.10862	0.12704	0.10086	0.11044	0.13789	0.13981	0.13669	0.12913	0.098948	0.10323	0.10796	0.1011	0.093077	0.10029	0.096316	0.10922	0.090951	0.092911	0.076377	0.091774	0.086673	0.099554	0.089083		0.089817	0.08675	0.081492	0.097562	0.094936	0.09775	0.091987	0.087026	0.10747
310.06	0.13239	0.098386	0.1089	0.11077	0.12203	0.127	0.13023	0.12711	0.11447	0.11284	0.12436	0.18337	0.165	0.12734	0.12521	0.13949	0.10697	0.12496	0.098873	0.10944	0.13733	0.13629	0.13288	0.12384	0.095401	0.098672	0.10102	0.10134	0.087728	0.097858	0.091315	0.10763	0.087304	0.090347	0.075696	0.087409	0.085376	0.095986	0.084693		0.089835	0.089039	0.082337	0.1044	0.096203	0.09875	0.093647	0.08878	0.10973
320	0.13482	0.10084	0.11465	0.11725	0.13118	0.13591	0.13875	0.13218	0.12672	0.11404	0.12399	0.17792	0.16347	0.12438	0.12568	0.13666	0.10586	0.12568	0.097262	0.10939	0.13687	0.13851	0.13589	0.12633	0.098153	0.10105	0.10638	0.10303	0.092287	0.10038	0.093983	0.10891	0.089764	0.093771	0.078271	0.09014	0.090436	0.098765	0.085999		0.091974	0.091759	0.084545	0.10556	0.099334	0.10162	0.10019	0.089816	0.1105
330.05	0.12897	0.10297	0.11269	0.11168	0.12027	0.13166	0.12888	0.12311	0.11534	0.11293	0.12867	0.18338	0.17226	0.13106	0.12794	0.14258	0.11217	0.12891	0.09642	0.11395	0.13685	0.14037	0.13546	0.12797	0.098282	0.099618	0.10603	0.10109	0.086777	0.098909	0.092794	0.11017	0.085795	0.090048	0.075137	0.08938	0.087722	0.098439	0.086032		0.092513	0.092484	0.082771	0.10573	0.1027	0.099109	0.097604	0.091648	0.1115
340.02	0.13072	0.098995	0.1139	0.11102	0.12142	0.13679	0.13613	0.12597	0.12309	0.11165	0.1266	0.18295	0.16697	0.12893	0.12981	0.14189	0.10976	0.12847	0.099938	0.11178	0.14145	0.14122	0.1366	0.12994	0.10127	0.095622	0.10274	0.10011	0.089336	0.098309	0.08954	0.10662	0.085072	0.087433	0.076174	0.089737	0.086774	0.097299	0.08615		0.094273	0.093145	0.087808	0.11498	0.10951	0.10438	0.10071	0.094246	0.11282
350	0.1328	0.10379	0.11437	0.11505	0.12494	0.13606	0.13939	0.13425	0.12448	0.11629	0.12947	0.18482	0.16937	0.12746	0.12939	0.14101	0.11189	0.13032	0.10045	0.1142	0.14049	0.14157	0.13533	0.12878	0.10162	0.10211	0.10526	0.10305	0.092263	0.10099	0.095733	0.10891	0.090099	0.092682	0.07735	0.093113	0.090126	0.098734	0.087124		0.095947	0.092626	0.086257	0.1125	0.10999	0.10345	0.098081	0.093368	0.1135
360.01	0.12787	0.096208	0.11038	0.11267	0.12135	0.13449	0.13638	0.1257	0.11619	0.10859	0.12083	0.1891	0.17173	0.13239	0.13118	0.14324	0.1116	0.13134	0.10247	0.11371	0.1426	0.14024	0.13962	0.13167	0.10275	0.099362	0.10448	0.10169	0.089239	0.096422	0.091625	0.10672	0.084975	0.088403	0.075709	0.087456	0.088806	0.097606	0.087304		0.10039	0.098501	0.088079	0.12165	0.11328	0.10937	0.10372	0.10002	0.11986
369.99	0.13089	0.099642	0.11413	0.11158	0.11708	0.13859	0.13809	0.12772	0.11693	0.11832	0.12795	0.1862	0.16698	0.12989	0.12964	0.14226	0.11069	0.12785	0.1001	0.11115	0.13918	0.13971	0.13491	0.12757	0.099629	0.099501	0.10438	0.10162	0.092306	0.10088	0.09607	0.10618	0.088233	0.091637	0.079128	0.091594	0.091399	0.10102	0.088364		0.09593	0.094097	0.086544	0.1149	0.10914	0.10512	0.1002	0.095323	0.1169
380.01	0.13262	0.10195	0.11565	0.11413	0.12775	0.13704	0.14336	0.13194	0.11491	0.11325	0.13152	0.18212	0.16473	0.12662	0.12671	0.1383	0.10979	0.12647	0.10102	0.10896	0.13904	0.14112	0.13602	0.12688	0.10052	0.10444	0.10879	0.10506	0.092541	0.10501	0.099292	0.11468	0.091771	0.096558	0.082037	0.09529	0.092794	0.10429	0.089947		0.095486	0.09252	0.084458	0.11608	0.11246	0.1035	0.10068	0.097469	0.1177
390.05	0.13587	0.10618	0.11696	0.11774	0.13186	0.14146	0.14137	0.12934	0.11769	0.11796	0.12778	0.18365	0.16967	0.13039	0.12831	0.14187	0.1105	0.12996	0.10205	0.11213	0.14073	0.14181	0.13874	0.12905	0.10148	0.108	0.10963	0.10493	0.096723	0.10821	0.099988	0.11702	0.096277	0.097502	0.083511	0.095772	0.095202	0.10584	0.091098		0.099849	0.097056	0.090609	0.12117	0.11557	0.10929	0.10787	0.10186	0.12088
400.01	0.12799	0.098965	0.11077	0.11348	0.12096	0.13384	0.13332	0.12606	0.1128	0.11182	0.12628	0.1852	0.16949	0.13151	0.13083	0.14185	0.11435	0.12972	0.10193	0.1105	0.14491	0.14115	0.13752	0.12945	0.10307	0.10627	0.10768	0.10451	0.0963	0.10781	0.10015	0.11628	0.091666	0.096097	0.082975	0.097101	0.094397	0.10514	0.092332		0.0933	0.095299	0.083792	0.11517	0.10638	0.10074	0.099427	0.099051	0.11864
410.06	0.13301	0.10527	0.11603	0.1188	0.13167	0.14018	0.14338	0.1314	0.12143	0.11781	0.13277	0.18129	0.16709	0.12883	0.13177	0.14128	0.11288	0.12984	0.10372	0.11111	0.13994	0.13961	0.13609	0.12772	0.099247	0.10816	0.11177	0.10932	0.096834	0.10864	0.10165	0.11783	0.094205	0.10056	0.084808	0.099509	0.096127	0.10673	0.093605		0.10134	0.099374	0.090047	0.12056	0.11743	0.10766	0.10477	0.10137	0.12228
450.05	0.14735	0.11372	0.128	0.12636	0.14659	0.1549	0.15728	0.14623	0.13855	0.13245	0.15179	0.21788	0.19953	0.17115	0.16755	0.1785	0.14702	0.16605	0.13438	0.1472	0.1737	0.1903	0.18182	0.16549	0.13733	0.13527	0.14525	0.13878	0.12967	0.14402	0.13469	0.15204	0.12491	0.12709	0.11148	0.12762	0.12687	0.13649	0.1235		0.12843	0.12991	0.11678	0.14796	0.13949	0.13552	0.13124	0.12929	0.1457
460.02	0.14572	0.11509	0.13018	0.12576	0.14766	0.15792	0.15969	0.14524	0.14344	0.13252	0.15019	0.22599	0.20198	0.17505	0.17035	0.184	0.15068	0.17072	0.1377	0.15104	0.17928	0.19364	0.18257	0.16908	0.14303	0.13738	0.14707	0.14019	0.13037	0.14347	0.13504	0.15145	0.12538	0.12521	0.11307	0.1284	0.12555	0.1386	0.12451		0.13239	0.13001	0.11777	0.14507	0.13773	0.13462	0.13376	0.12825	0.14335
470	0.15938	0.12434	0.13848	0.13235	0.15179	0.16292	0.16414	0.15609	0.14772	0.14424	0.1674	0.22278	0.20729	0.17499	0.16806	0.18192	0.15099	0.16985	0.13723	0.15028	0.17765	0.19373	0.18287	0.17002	0.1424	0.13801	0.14768	0.1402	0.12829	0.14338	0.13312	0.15477	0.12412	0.12601	0.11318	0.12897	0.12803	0.13716	0.12354		0.1305	0.12922	0.11724	0.14696	0.13913	0.13382	0.13342	0.12967	0.14632
480.01	0.15741	0.11834	0.13414	0.12911	0.15119	0.16181	0.16665	0.15126	0.14571	0.13325	0.15213	0.21191	0.19722	0.16627	0.16204	0.17664	0.14281	0.16364	0.13187	0.14465	0.17232	0.18805	0.17777	0.16555	0.13166	0.13871	0.14699	0.14284	0.13029	0.14633	0.13259	0.15341	0.12264	0.12935	0.11088	0.1297	0.12476	0.13971	0.12141		0.12844	0.13051	0.11898	0.14742	0.13559	0.13683	0.13363	0.13017	0.14591
490	0.15811	0.11959	0.13458	0.13146	0.15305	0.16271	0.16264	0.14988	0.1416	0.13783	0.15257	0.21156	0.19691	0.17088	0.16667	0.17885	0.15088	0.16902	0.13534	0.14881	0.17598	0.19231	0.18137	0.1699	0.13887	0.14098	0.15179	0.14157	0.13646	0.14675	0.13529	0.15398	0.1286	0.13002	0.11857	0.13214	0.13206	0.14344	0.12787		0.12815	0.12911	0.11742	0.14243	0.13751	0.13631	0.13278	0.12739	0.14339
500.01	0.15082	0.11724	0.13542	0.13341	0.1531	0.16132	0.16602	0.14861	0.13855	0.13523	0.1578	0.22297	0.20595	0.17557	0.17216	0.18579	0.15132	0.17394	0.13889	0.15208	0.18087	0.1939	0.18484	0.17309	0.14303	0.14567	0.15297	0.14565	0.13855	0.1464	0.13319	0.15644	0.12804	0.13079	0.1164	0.13237	0.12965	0.14456	0.13025		0.13346	0.13471	0.12246	0.14829	0.13997	0.13898	0.13959	0.13192	0.14963
509.99	0.15969	0.12294	0.12984	0.12818	0.1525	0.16128	0.16365	0.14894	0.14613	0.13951	0.16188	0.22728	0.20653	0.178	0.17375	0.18796	0.154	0.17386	0.14105	0.15247	0.18284	0.19907	0.18649	0.17392	0.14472	0.13747	0.15087	0.14366	0.13172	0.14201	0.13314	0.15491	0.12589	0.12819	0.11527	0.13155	0.13031	0.13907	0.12568		0.13354	0.13419	0.12093	0.14855	0.14068	0.13849	0.13713	0.13208	0.14965
520.01	0.15769	0.12028	0.13859	0.13401	0.1501	0.16071	0.162	0.14877	0.13646	0.13368	0.15144	0.22754	0.20831	0.17949	0.1742	0.18822	0.15467	0.17311	0.14226	0.15284	0.18172	0.19785	0.18965	0.17607	0.14439	0.14133	0.15481	0.14675	0.13482	0.14953	0.13838	0.15991	0.12826	0.13393	0.11769	0.13456	0.13522	0.14656	0.13103		0.13393	0.13448	0.11934	0.14855	0.14019	0.13913	0.1375	0.13292	0.14903
530.04	0.15472	0.12019	0.13961	0.13094	0.15225	0.16408	0.16724	0.15491	0.14313	0.13833	0.15858	0.22136	0.20209	0.17659	0.17166	0.18673	0.15215	0.17363	0.13925	0.1497	0.18071	0.19521	0.18598	0.17353	0.14226	0.13919	0.14578	0.1455	0.13397	0.14589	0.13953	0.15746	0.12376	0.13152	0.11491	0.13404	0.13403	0.14199	0.1292		0.13795	0.13832	0.1253	0.15406	0.14538	0.14612	0.14306	0.13565	0.15286
540.01	0.17008	0.1375	0.14845	0.14198	0.15648	0.17875	0.17564	0.15502	0.15518	0.15549	0.18137	0.21775	0.20221	0.17546	0.17047	0.18598	0.1536	0.17246	0.13927	0.15051	0.17966	0.19559	0.18782	0.17258	0.14227	0.14571	0.15283	0.14612	0.13777	0.14841	0.13945	0.15913	0.13097	0.1314	0.11735	0.13536	0.13557	0.1453	0.13097		0.13722	0.1376	0.12215	0.14766	0.1416	0.14186	0.14003	0.13397	0.15177
550	0.16192	0.12327	0.13698	0.13533	0.15041	0.16683	0.16875	0.15605	0.14117	0.13981	0.16194	0.22331	0.2048	0.17712	0.17568	0.19048	0.15384	0.17342	0.14076	0.15124	0.18223	0.19546	0.18747	0.17365	0.1455	0.14512	0.14921	0.1456	0.13534	0.14925	0.1378	0.15901	0.13081	0.13128	0.11633	0.1339	0.13567	0.14193	0.12933		0.13524	0.13771	0.12398	0.14797	0.14238	0.14226	0.14161	0.1332	0.1525
560.01	0.16045	0.12554	0.13731	0.13506	0.15002	0.1672	0.17047	0.15274	0.1415	0.13811	0.16039	0.21967	0.20705	0.17526	0.17395	0.18675	0.15535	0.17501	0.14058	0.15241	0.17945	0.19646	0.18718	0.17341	0.14487	0.14129	0.1516	0.14524	0.13398	0.14873	0.139	0.15403	0.13064	0.13248	0.11771	0.13355	0.13468	0.14416	0.13051		0.14257	0.13847	0.12524	0.15398	0.14622	0.14722	0.14342	0.13587	0.15353
600.01	0.15674	0.12231	0.13165	0.13124	0.15573	0.16418	0.16509	0.15515	0.14394	0.1386	0.16015	0.23213	0.21453	0.18376	0.1829	0.19196	0.1579	0.17829	0.14998	0.15785	0.18595	0.20399	0.19512	0.18092	0.14874	0.15441	0.16317	0.15456	0.1456	0.15898	0.14785	0.1659	0.13734	0.14101	0.12666	0.14314	0.14033	0.15396	0.13883		0.17934	0.17831	0.16418	0.16983	0.16133	0.17595	0.17713	0.17416	0.19648
610	0.15402	0.12181	0.13421	0.12999	0.15324	0.16714	0.16673	0.15326	0.14745	0.1404	0.15942	0.23822	0.22045	0.18832	0.18438	0.19541	0.1599	0.17864	0.14895	0.16184	0.19025	0.20655	0.19664	0.183	0.15565	0.15464	0.1665	0.15649	0.14755	0.16018	0.15032	0.16823	0.14004	0.14194	0.12596	0.14409	0.14225	0.15416	0.1431		0.17747	0.17348	0.16446	0.16641	0.15696	0.1726	0.17289	0.17125	0.1953
620.02	0.16206	0.12218	0.13907	0.13142	0.15875	0.16727	0.17143	0.15497	0.14636	0.14278	0.16051	0.23555	0.22275	0.1866	0.18656	0.19527	0.1599	0.18005	0.14826	0.16038	0.19017	0.20896	0.19929	0.18312	0.15565	0.15988	0.16621	0.16182	0.15204	0.16058	0.15086	0.17239	0.14186	0.14411	0.13235	0.14936	0.14478	0.15554	0.14484		0.17644	0.1754	0.16574	0.17178	0.16018	0.17796	0.17762	0.17353	0.19544
630.06	0.1528	0.12078	0.13248	0.12468	0.14493	0.16377	0.16648	0.15496	0.13466	0.1352	0.15664	0.23625	0.21607	0.18721	0.18592	0.19656	0.15885	0.17788	0.14884	0.16226	0.19389	0.20755	0.19824	0.1846	0.1548	0.15982	0.16893	0.16177	0.15245	0.16406	0.15251	0.17297	0.14133	0.14673	0.13304	0.14877	0.14546	0.1537	0.14548		0.17311	0.17471	0.16387	0.16875	0.15655	0.17195	0.17487	0.16989	0.19342
640.02	0.15944	0.12191	0.13631	0.12827	0.15498	0.16634	0.16959	0.16054	0.13923	0.14219	0.16016	0.23213	0.2129	0.18659	0.18882	0.19832	0.15684	0.18081	0.14985	0.16366	0.18958	0.20726	0.198	0.18364	0.1541	0.15612	0.16519	0.15793	0.15016	0.15788	0.15051	0.17009	0.13934	0.14291	0.13255	0.14694	0.14481	0.15367	0.14421		0.17921	0.17475	0.16218	0.16971	0.15542	0.17262	0.17619	0.17378	0.19568
650.07	0.15794	0.12336	0.13613	0.13299	0.15282	0.16913	0.17389	0.15304	0.14832	0.13848	0.15626	0.22511	0.21231	0.18248	0.1832	0.19339	0.15894	0.17824	0.15005	0.16179	0.18934	0.2081	0.19716	0.18285	0.1549	0.16185	0.17174	0.16283	0.1509	0.16332	0.15502	0.17458	0.14387	0.14733	0.13276	0.14603	0.14549	0.15767	0.14584		0.17665	0.17595	0.16557	0.1694	0.15826	0.17146	0.17352	0.17171	0.19399
660.01	0.16003	0.12775	0.1394	0.13636	0.15361	0.16899	0.17493	0.15434	0.14559	0.14283	0.16765	0.23081	0.21244	0.18464	0.18387	0.19245	0.15889	0.17706	0.14739	0.16263	0.19035	0.20769	0.19794	0.18483	0.15137	0.15435	0.16166	0.15748	0.14573	0.15904	0.14928	0.16939	0.13676	0.14356	0.13072	0.14473	0.14384	0.15136	0.14096		0.18008	0.17871	0.16581	0.17097	0.16167	0.17579	0.17652	0.17428	0.1973
670.06	0.16181	0.12288	0.13786	0.1286	0.15442	0.16327	0.17049	0.15587	0.14375	0.14581	0.16438	0.23576	0.21714	0.18815	0.18392	0.19516	0.16208	0.18021	0.15016	0.16398	0.19338	0.20945	0.19822	0.18451	0.15533	0.15669	0.16873	0.16044	0.14672	0.16195	0.15024	0.17074	0.13794	0.14446	0.13195	0.14725	0.14557	0.15409	0.14489		0.17629	0.1758	0.16352	0.16818	0.1561	0.17312	0.17393	0.17259	0.19561
680.02	0.15257	0.11624	0.13105	0.13013	0.15127	0.16158	0.16389	0.14941	0.13593	0.13857	0.15844	0.23336	0.21637	0.18642	0.18569	0.19426	0.15962	0.18082	0.14981	0.16359	0.18903	0.208	0.19767	0.18334	0.15403	0.15744	0.16781	0.16254	0.14741	0.16327	0.1532	0.17515	0.14146	0.14665	0.13231	0.14682	0.14596	0.15511	0.14999		0.18618	0.18081	0.16817	0.17517	0.16322	0.18065	0.18102	0.17483	0.19897
690	0.1602	0.12118	0.13482	0.13066	0.15262	0.16388	0.16415	0.1526	0.14147	0.14526	0.15722	0.23188	0.21569	0.18507	0.18113	0.19065	0.15862	0.18103	0.14702	0.16235	0.19214	0.20603	0.19668	0.18354	0.15374	0.15792	0.17336	0.16332	0.15061	0.16526	0.15413	0.17592	0.1429	0.14591	0.13537	0.14815	0.14842	0.15621	0.14803		0.18037	0.17393	0.1632	0.17173	0.15959	0.17342	0.17581	0.17236	0.19761
700.02	0.15636	0.12153	0.13054	0.1283	0.15093	0.16204	0.16665	0.1525	0.14369	0.14367	0.1524	0.2378	0.21935	0.19063	0.18349	0.19696	0.15986	0.18035	0.1525	0.16632	0.19445	0.20908	0.20144	0.18593	0.15715	0.15916	0.17297	0.16783	0.15371	0.16438	0.1555	0.17363	0.14485	0.14921	0.13677	0.15144	0.14866	0.15694	0.14931		0.1731	0.17595	0.16747	0.16986	0.16018	0.17317	0.17737	0.17367	0.19545
710	0.15916	0.12258	0.13126	0.12742	0.15362	0.17097	0.1709	0.15649	0.14614	0.14907	0.15627	0.23742	0.21754	0.1904	0.18461	0.19613	0.1576	0.18003	0.15096	0.16528	0.19251	0.20902	0.19937	0.18552	0.15773	0.15756	0.16788	0.1605	0.15272	0.16194	0.1533	0.17676	0.14443	0.14648	0.1348	0.14821	0.14566	0.15396	0.14426		0.17746	0.17875	0.1652	0.17227	0.16164	0.17912	0.17494	0.17491	0.20021
750.05	0.17061	0.13059	0.14644	0.13812	0.15874	0.16946	0.17819	0.16576	0.1553	0.14983	0.16046	0.23682	0.2252	0.19472	0.18505	0.19948	0.16365	0.18426	0.15553	0.16974	0.19766	0.21543	0.20548	0.19188	0.15885	0.17936	0.19145	0.1843	0.16889	0.18177	0.17283	0.19453	0.1638	0.16802	0.15527	0.16895	0.16529	0.17462	0.16198		0.18908	0.18271	0.17812	0.18457	0.17372	0.18764	0.18578	0.18468	0.21258
760	0.17417	0.13407	0.14827	0.14116	0.16351	0.16764	0.17625	0.16673	0.1535	0.14971	0.15956	0.24322	0.2287	0.19622	0.19226	0.20465	0.16815	0.18576	0.15831	0.17008	0.20436	0.21932	0.20861	0.19575	0.16094	0.17179	0.18266	0.1732	0.15984	0.17508	0.16225	0.18611	0.15138	0.15704	0.14411	0.15812	0.15534	0.16269	0.15285		0.19051	0.18277	0.17933	0.18289	0.1705	0.18482	0.18437	0.18187	0.20911
770.06	0.18233	0.13822	0.15227	0.14511	0.16319	0.17374	0.18155	0.17475	0.15931	0.15102	0.1656	0.24587	0.22569	0.19753	0.1941	0.20662	0.16731	0.18995	0.15855	0.17713	0.20577	0.2186	0.20994	0.1982	0.16171	0.17063	0.1792	0.17641	0.16085	0.17487	0.16215	0.18733	0.15435	0.15766	0.14478	0.15636	0.15727	0.16317	0.15323		0.18665	0.18217	0.17922	0.17903	0.17067	0.18457	0.18363	0.18196	0.20629
780.01	0.16888	0.13069	0.14648	0.14002	0.15836	0.16807	0.1806	0.16047	0.15045	0.14739	0.15969	0.24412	0.22366	0.19383	0.18994	0.20229	0.16674	0.18633	0.16156	0.17416	0.19717	0.22021	0.20715	0.19678	0.16213	0.17221	0.18035	0.17319	0.16107	0.1773	0.16176	0.18555	0.15168	0.15434	0.14418	0.15739	0.15647	0.1629	0.15753		0.1913	0.18517	0.18148	0.18828	0.1755	0.18561	0.18761	0.18343	0.21228
789.99	0.17109	0.13084	0.14581	0.13482	0.15212	0.16246	0.17486	0.15974	0.14899	0.15062	0.15691	0.2484	0.23111	0.19752	0.19303	0.20622	0.16902	0.18953	0.16004	0.17888	0.20506	0.22133	0.21091	0.19785	0.16568	0.17468	0.18622	0.17613	0.16475	0.17839	0.16699	0.19187	0.15675	0.16049	0.14564	0.16096	0.15841	0.16844	0.16044		0.18976	0.18289	0.17952	0.18249	0.17182	0.18537	0.18399	0.1832	0.20988
800	0.17332	0.13342	0.13986	0.13419	0.15428	0.17438	0.1834	0.16566	0.15426	0.1557	0.16895	0.24428	0.22735	0.19727	0.18742	0.20594	0.16937	0.19091	0.15893	0.17509	0.20158	0.22096	0.20942	0.19703	0.16268	0.17586	0.19275	0.17965	0.16593	0.18111	0.16676	0.19354	0.15741	0.15996	0.14682	0.16211	0.15907	0.17045	0.16305		0.18879	0.18449	0.18032	0.18305	0.17307	0.18352	0.18404	0.18268	0.20999
810.05	0.17189	0.13578	0.148	0.13979	0.16158	0.17002	0.18537	0.16779	0.15226	0.15025	0.16504	0.24231	0.22691	0.19781	0.19033	0.20665	0.16646	0.18632	0.15928	0.17519	0.20249	0.2209	0.21101	0.19642	0.16372	0.17183	0.18687	0.1773	0.16322	0.17827	0.16357	0.19056	0.15539	0.15831	0.14577	0.15842	0.15704	0.16508	0.15954		0.19086	0.1917	0.18515	0.19149	0.17793	0.19282	0.18776	0.1897	0.21583
820.01	0.16992	0.13022	0.142	0.13739	0.16272	0.16763	0.17756	0.16188	0.14699	0.14555	0.15324	0.23932	0.22603	0.1962	0.1858	0.20208	0.16621	0.18666	0.16199	0.17509	0.20108	0.21708	0.20784	0.1954	0.1612	0.17363	0.18898	0.17462	0.15949	0.17985	0.163	0.18958	0.15485	0.16078	0.1458	0.15971	0.15739	0.16813	0.1584		0.19506	0.19087	0.18684	0.18925	0.18002	0.19301	0.19085	0.19068	0.21745
830.05	0.17537	0.13378	0.1424	0.13893	0.1596	0.16775	0.18016	0.16667	0.14945	0.14986	0.16392	0.24922	0.22759	0.19973	0.19232	0.20871	0.16762	0.18815	0.16046	0.17789	0.20393	0.22347	0.21073	0.1958	0.16469	0.17965	0.19375	0.18252	0.16902	0.18329	0.16982	0.19513	0.16114	0.16439	0.14954	0.16411	0.1617	0.17353	0.1661		0.18287	0.17954	0.17938	0.18428	0.17131	0.18257	0.18445	0.18167	0.20948
840.02	0.17179	0.13475	0.14215	0.14094	0.15576	0.17591	0.18016	0.16697	0.15601	0.15333	0.16722	0.24011	0.22646	0.19507	0.18769	0.20148	0.16968	0.18647	0.15966	0.17476	0.20397	0.21957	0.21188	0.19723	0.16381	0.17513	0.18264	0.179	0.16468	0.17833	0.16653	0.19032	0.1584	0.16278	0.1446	0.15852	0.15699	0.16359	0.1592		0.18713	0.18401	0.17679	0.17924	0.17194	0.18579	0.18027	0.1856	0.21037
850	0.18053	0.1407	0.15229	0.14851	0.16512	0.17997	0.1887	0.1726	0.16575	0.15758	0.18113	0.24202	0.22474	0.19659	0.1914	0.20467	0.16941	0.19018	0.16123	0.17578	0.1987	0.22141	0.21117	0.1985	0.16537	0.18417	0.19233	0.18378	0.16905	0.18191	0.17125	0.20032	0.15758	0.16497	0.14866	0.16371	0.1599	0.17077	0.16275		0.18748	0.17777	0.17764	0.1733	0.16626	0.17996	0.18016	0.17819	0.203
860.02	0.1744	0.13517	0.14325	0.1379	0.15265	0.16938	0.18299	0.16051	0.15368	0.14861	0.16081	0.24029	0.22172	0.19686	0.18538	0.20494	0.17166	0.18671	0.15997	0.17722	0.2026	0.21867	0.2088	0.19627	0.16361	0.17344	0.18588	0.17429	0.15922	0.17985	0.16548	0.1911	0.15281	0.15862	0.14315	0.15633	0.15393	0.16212	0.15853		0.19369	0.18709	0.18546	0.19106	0.17552	0.18872	0.18484	0.18735	0.21391
Inset of Fig 1F: Dose response curves.
	Relative Eapp
[Ca2+] mM	PM-SC1111
0.01	1.0858e-14	-9.4147e-15	-7.4607e-15	-1.5099e-15	-8.8818e-15	1.7764e-14	1.7764e-15	-1.1635e-14	-8.6153e-15	-4.6629e-15	-2.1316e-15	1.2679e-14	5.1625e-16	1.3545e-15	3.4639e-15	-4.8905e-15	3.1974e-15	-7.8604e-15	7.816e-15	5.6177e-15	9.4508e-15	0	1.0436e-14	2.1538e-15	-5.5095e-15	-1.6431e-15	8.2601e-15	-5.1265e-15	7.605e-15	-3.6663e-15	1.7319e-15	-3.4833e-15	-2.8866e-16	7.1942e-15	-0.21037	-0.26817	0.38052	-0.0165	-0.11921	0.14133	0.10916	0.19373	-0.0081873	0.07275	-0.060266	0.10085	-0.040343	-0.028368	0.052577
0.5	28.373	27.189	29.333	29.167	24.875	29.656	27.239	31.812	33.174	34.912	29.756	32.339	18.09	23.75	21.763	25.58	14.027	24.198	24.223	12.486	18.35	20.317	22.851	21.548	22.206	20.688	16.441	10.753	14.493	12.223	10.459	12.188	10.871	11.542	3.4311	6.4721	1.8594	2.9515	5.3681	3.0908	6.119	5.2839	4.3445	6.3379	5.9505	6.5785	7.2889	7.8557	10.255
1	57.126	56.156	67.303	71.792	70.476	68.164	62.392	59.701	72.147	62.454	60.731	62.446	31.4	31.738	29.646	47.515	33.146	53.477	53.569	46.016	49.815	49.702	52.833	56.058	48.951	46.466	55.321	40.73	42.893	40.183	47.727	47.595	46.401	50.968	37.601	42.811	41.598	37.409	40.007	41.333	43.002	42.104	41.451	40.154	41.597	41.867	43.235	44.188	48.527
2	85.78	84.289	91.533	92.777	92.091	94.287	88.458	86.883	90.537	85.641	85.591	93.214	77.9	74.35	80.64	80.059	71.002	83.259	84.183	83.134	87.747	87.016	87.594	89.658	82.624	79.802	84.136	81.595	81.805	79.459	84.848	84.069	84.976	86.809	68.316	70.11	71.836	70.321	72.102	74.619	74.848	74.747	72.061	74.833	72.015	72.789	76.293	79.743	80.191
10	83.194	80.737	86.23	85.524	94.224	93.017	86.411	86.313	91.812	87.984	93.174	87.612	83.365	81.915	82.341	80.546	72.902	94.366	93.738	93.243	94.783	91.757	90.984	94.392	91.012	90.34	93.149	90.553	91.041	89.517	96.343	93.222	95.676	96.845	85.811	85.968	83.56	86.325	86.955	88.802	86.67	88.056	85.751	87.337	86.004	89.955	89.76	90.636	90.138
30	100	100	100	100	100	100	100	100	100	100	100	100	100	100	100	100	100	100	100	100	100	100	100	100	100	100	100	100	100	100	100	100	100	100	100	100	100	100	100	100	100	100	100	100	100	100	100	100	100
One site -- Specific binding with Hill slope
Best-fit values				PM-SC1111	PM-SC2222
Bmax				94.8	97.96
h				2.372	2.019
Kd				0.9715	1.481
Std. Error
Bmax				0.7595	0.6194
h				0.09088	0.05905
Kd				0.01702	0.02231
[truncated: 52 more columns]

## Sheet: Fig 1G
Fig 1G. In situ determination of Ca2+ affinities of STIM constructs.
Left panel: Typical traces of the rest state and TG-induced responses for FRET signals between YFP-SOAR1L and SC1111-CFP or SC1211-CFP.
	Eapp
Time [s]	SC1111
0	0.18617	0.15158	0.15624	0.16393	0.18567	0.20952	0.20908	0.20734	0.19296	0.19528	0.21235	0.20888	0.17413	0.22577	0.17513	0.18183	0.1932	0.15747	0.19369	0.16042	0.19632	0.14777	0.18844	0.14866	0.14145	0.10441	0.18034	0.17439	0.16301	0.16318	0.19345	0.17952	0.18826	0.1651	0.1057	0.11196	0.10204	0.084666	0.079834	0.14909	0.11041	0.11442	0.098055	0.13772	0.13905	0.13423	0.10663	0.11006	0.11297
10.048	0.18486	0.15007	0.15542	0.1654	0.18286	0.20806	0.20662	0.20686	0.19236	0.19381	0.21321	0.20921	0.17228	0.22566	0.17676	0.1817	0.19405	0.1563	0.19367	0.15526	0.19361	0.14719	0.18607	0.14556	0.14073	0.10205	0.18054	0.17222	0.16177	0.16185	0.19076	0.17912	0.18665	0.16427	0.10533	0.11062	0.1017	0.083345	0.07801	0.14687	0.11013	0.11485	0.097535	0.13758	0.13811	0.13312	0.10539	0.11055	0.11522
20.001	0.18877	0.15267	0.15518	0.16498	0.18524	0.21024	0.20712	0.21093	0.19388	0.19682	0.21346	0.21111	0.17031	0.22873	0.17919	0.18294	0.18764	0.16059	0.19389	0.15939	0.19644	0.15134	0.18812	0.14804	0.14374	0.10494	0.18254	0.17559	0.16426	0.16524	0.1943	0.18171	0.19148	0.16674	0.10744	0.11532	0.10409	0.09188	0.081029	0.15137	0.11243	0.1122	0.096134	0.13661	0.1377	0.13235	0.10326	0.1096	0.11239
30.039	0.18923	0.15504	0.1561	0.16976	0.19065	0.2166	0.21202	0.21185	0.19819	0.20148	0.21855	0.21289	0.17661	0.22988	0.18378	0.18637	0.19799	0.15369	0.19845	0.16079	0.2002	0.14797	0.185	0.14462	0.14096	0.10387	0.18162	0.17494	0.1621	0.16354	0.19202	0.18133	0.18868	0.16499	0.10666	0.11157	0.10228	0.089463	0.079217	0.14863	0.11156	0.11329	0.096504	0.13565	0.13883	0.13289	0.10278	0.10983	0.11234
40.004	0.15924	0.12823	0.13528	0.14051	0.1653	0.18831	0.18376	0.18353	0.16977	0.17304	0.19031	0.18586	0.14426	0.20413	0.15376	0.15727	0.16734	0.13338	0.17003	0.13445	0.17596	0.14823	0.18673	0.14773	0.14131	0.10505	0.18337	0.17523	0.16435	0.16569	0.1935	0.18073	0.1914	0.16609	0.10697	0.11333	0.10371	0.091249	0.080688	0.14896	0.1135	0.11353	0.09795	0.13763	0.13808	0.13317	0.1038	0.10983	0.11299
50.035	0.17964	0.14939	0.15335	0.15886	0.18581	0.21052	0.20556	0.20609	0.19002	0.1942	0.21136	0.20845	0.16526	0.22727	0.17331	0.17899	0.18684	0.15361	0.19168	0.15157	0.1955	0.14614	0.18521	0.14377	0.14067	0.10381	0.18223	0.17272	0.16324	0.1637	0.1916	0.18019	0.18683	0.16435	0.10484	0.10961	0.099285	0.084398	0.077779	0.14856	0.11051	0.11408	0.09704	0.13491	0.13779	0.13573	0.10504	0.1098	0.11316
60.024	0.183	0.15011	0.1571	0.1642	0.18791	0.21124	0.20817	0.20791	0.19028	0.19395	0.2137	0.20861	0.17354	0.22746	0.17983	0.1826	0.18949	0.15431	0.19327	0.15589	0.19996	0.14751	0.18699	0.14844	0.142	0.10521	0.18207	0.17597	0.16492	0.16511	0.19328	0.18067	0.19108	0.16577	0.10554	0.11128	0.10228	0.089113	0.080138	0.14963	0.11271	0.11298	0.097093	0.13777	0.13594	0.1343	0.1052	0.10883	0.11307
70.033	0.18709	0.15326	0.15553	0.16432	0.18822	0.21361	0.2085	0.2125	0.19227	0.19519	0.21184	0.20852	0.17249	0.22888	0.17878	0.18225	0.19542	0.16094	0.19411	0.15766	0.20228	0.14911	0.18672	0.14655	0.14195	0.1044	0.18273	0.17747	0.16446	0.1644	0.19349	0.18095	0.19096	0.16518	0.10479	0.11142	0.10302	0.088945	0.079941	0.14922	0.11129	0.11362	0.097934	0.13756	0.13882	0.13492	0.10419	0.10915	0.114
79.997	0.18329	0.15108	0.15339	0.16336	0.1865	0.21412	0.2064	0.20797	0.1913	0.19313	0.21198	0.20597	0.16592	0.22947	0.17723	0.1806	0.19142	0.15295	0.19194	0.15237	0.2005	0.15046	0.18897	0.14959	0.14233	0.10537	0.18314	0.17797	0.16505	0.1642	0.19403	0.18031	0.18978	0.16628	0.10642	0.11281	0.10318	0.0903	0.080919	0.14666	0.1116	0.11382	0.09828	0.13923	0.13938	0.13314	0.10369	0.10993	0.11177
90.037	0.17859	0.1457	0.14874	0.15948	0.18591	0.21031	0.20607	0.20491	0.19092	0.19192	0.20962	0.20579	0.16292	0.22809	0.17725	0.17873	0.18777	0.14863	0.19196	0.15239	0.19862	0.14706	0.18699	0.14617	0.14137	0.10455	0.18327	0.17631	0.16368	0.16449	0.19313	0.18214	0.19165	0.16643	0.1056	0.11056	0.10308	0.091056	0.079417	0.14641	0.11054	0.11317	0.098512	0.13926	0.13797	0.13485	0.10489	0.11025	0.11114
120	0.17458	0.14375	0.14489	0.15708	0.18402	0.20251	0.20256	0.20252	0.18653	0.18772	0.20505	0.2026	0.16249	0.22183	0.17233	0.17304	0.1818	0.14166	0.18848	0.14756	0.19579	0.14224	0.17099	0.13678	0.13295	0.09671	0.16715	0.16266	0.14941	0.15215	0.17495	0.16463	0.18221	0.1497	0.10499	0.10692	0.097531	0.091499	0.078409	0.13907	0.1011	0.10479	0.090305	0.13219	0.13066	0.12583	0.097594	0.10251	0.10479
130.02	0.18272	0.14851	0.15178	0.15874	0.18796	0.20515	0.20307	0.20389	0.18586	0.18894	0.20726	0.2064	0.1666	0.22197	0.17216	0.17422	0.18895	0.14715	0.18951	0.15113	0.19418	0.13848	0.16255	0.13523	0.13039	0.096181	0.16252	0.15735	0.14444	0.14589	0.16786	0.15808	0.18159	0.14426	0.10321	0.10814	0.094214	0.088235	0.077995	0.13754	0.09999	0.10471	0.089934	0.13171	0.13084	0.12535	0.1002	0.10478	0.10687
140.02	0.17993	0.14271	0.14487	0.15717	0.1869	0.20473	0.20077	0.20257	0.18539	0.18827	0.20501	0.20203	0.16431	0.21477	0.17218	0.1724	0.18654	0.14497	0.18677	0.14989	0.19196	0.1352	0.15669	0.13258	0.12836	0.093437	0.15848	0.15068	0.13843	0.14013	0.16222	0.15248	0.17832	0.13818	0.10226	0.10705	0.093137	0.084391	0.07542	0.13537	0.096909	0.10217	0.087163	0.12943	0.12792	0.12315	0.097812	0.10358	0.1057
150.02	0.17313	0.14182	0.14622	0.15457	0.18632	0.20432	0.20002	0.20148	0.18098	0.18352	0.20169	0.19767	0.16586	0.20845	0.17202	0.17209	0.17757	0.14676	0.18125	0.14432	0.18964	0.1341	0.15179	0.1299	0.12749	0.093719	0.15565	0.14708	0.136	0.1385	0.16036	0.15175	0.17806	0.13483	0.10195	0.10604	0.090577	0.087088	0.075571	0.13827	0.097384	0.098545	0.083909	0.12467	0.12571	0.11955	0.095222	0.10188	0.10282
160.01	0.17563	0.1421	0.14635	0.15621	0.18473	0.20178	0.20166	0.20278	0.17932	0.18069	0.20232	0.19815	0.16241	0.20314	0.17061	0.17086	0.18384	0.14503	0.18024	0.14839	0.18943	0.13032	0.14765	0.12766	0.12249	0.088196	0.15273	0.14213	0.13193	0.13381	0.15453	0.14708	0.17507	0.1286	0.099536	0.10145	0.087569	0.079071	0.071914	0.13554	0.09559	0.094466	0.081637	0.12063	0.12259	0.11583	0.094313	0.099669	0.10105
170.03	0.17477	0.13939	0.13996	0.15458	0.18544	0.19967	0.20186	0.20236	0.17428	0.17886	0.19813	0.19754	0.1641	0.19279	0.16682	0.16708	0.18243	0.14191	0.17708	0.14087	0.18519	0.12911	0.1453	0.12411	0.12027	0.086197	0.14946	0.13904	0.12744	0.13019	0.15259	0.14366	0.17747	0.12222	0.096751	0.10155	0.08517	0.079869	0.071644	0.1356	0.093726	0.090496	0.077442	0.11581	0.11552	0.10945	0.091248	0.097448	0.098436
180.02	0.17408	0.1382	0.14066	0.15368	0.18295	0.19977	0.20038	0.20264	0.16833	0.17176	0.19644	0.19304	0.16451	0.18435	0.16867	0.16797	0.18343	0.14569	0.17086	0.14579	0.18552	0.12133	0.13591	0.11479	0.11042	0.07648	0.14229	0.13101	0.11694	0.11925	0.14352	0.1354	0.16987	0.11138	0.089002	0.092244	0.075953	0.065915	0.062926	0.13094	0.087861	0.081045	0.070057	0.10781	0.10718	0.10173	0.085829	0.091632	0.092977
190.02	0.17308	0.13871	0.13974	0.1528	0.18365	0.20092	0.20064	0.20391	0.16073	0.16364	0.19216	0.18851	0.16068	0.17999	0.16644	0.16676	0.18231	0.14494	0.16188	0.142	0.18451	0.11718	0.13062	0.10858	0.10458	0.070261	0.13655	0.12628	0.10953	0.11365	0.13883	0.13042	0.16871	0.1035	0.085414	0.086446	0.070123	0.062842	0.058661	0.13042	0.085609	0.07575	0.065619	0.10053	0.10118	0.094564	0.083145	0.086065	0.089327
199.99	0.17122	0.13554	0.13334	0.14992	0.17929	0.19877	0.19998	0.20009	0.15144	0.1548	0.18686	0.18321	0.16182	0.16577	0.16407	0.16282	0.17761	0.13455	0.15488	0.13887	0.17825	0.11474	0.12506	0.10359	0.099789	0.066259	0.13324	0.12331	0.10365	0.10756	0.13452	0.12881	0.16897	0.09901	0.083857	0.0852	0.06691	0.061965	0.057139	0.13083	0.084806	0.066517	0.056584	0.08843	0.090321	0.08314	0.074221	0.080293	0.081924
210.01	0.17073	0.13339	0.13969	0.14685	0.17663	0.19602	0.20084	0.20134	0.14171	0.1456	0.18067	0.17834	0.15834	0.15422	0.15903	0.15989	0.18281	0.13477	0.14528	0.13869	0.17826	0.10374	0.11439	0.092863	0.088274	0.055605	0.12437	0.11375	0.09074	0.095202	0.12401	0.11685	0.15811	0.086948	0.073656	0.074575	0.055021	0.049864	0.048136	0.12171	0.077693	0.055755	0.048593	0.07977	0.079536	0.071989	0.068045	0.072626	0.074855
219.99	0.17001	0.1328	0.13461	0.14786	0.17715	0.19314	0.19905	0.20107	0.13025	0.13329	0.17548	0.16981	0.15881	0.13845	0.15994	0.15776	0.18007	0.13154	0.13272	0.13448	0.17515	0.095302	0.10439	0.083195	0.078926	0.046205	0.11756	0.10733	0.081048	0.086214	0.11592	0.10816	0.1509	0.079136	0.066698	0.066666	0.046848	0.039236	0.040937	0.11983	0.072014	0.047815	0.042342	0.068854	0.070231	0.06478	0.063306	0.065485	0.067654
230.01	0.17796	0.13412	0.1335	0.14892	0.17772	0.19793	0.20068	0.20394	0.12124	0.12623	0.17091	0.16752	0.16368	0.1318	0.15886	0.15776	0.18489	0.13233	0.12486	0.13901	0.17738	0.086285	0.095361	0.073454	0.069918	0.038243	0.11189	0.098833	0.072842	0.07728	0.10829	0.10162	0.1458	0.072173	0.062162	0.059473	0.039159	0.035208	0.036753	0.11573	0.068165	0.039432	0.033473	0.059422	0.061878	0.05439	0.053321	0.058165	0.059553
240.01	0.16609	0.12325	0.11813	0.13818	0.17142	0.18693	0.19615	0.19648	0.10511	0.1084	0.15973	0.15475	0.14971	0.11287	0.15003	0.14935	0.17769	0.11871	0.1103	0.13036	0.16452	0.072079	0.082025	0.061304	0.058233	0.028822	0.10187	0.089764	0.060965	0.066946	0.096473	0.091069	0.13411	0.062474	0.054276	0.050658	0.028201	0.015899	0.029988	0.10712	0.061212	0.030682	0.026977	0.050138	0.051821	0.04682	0.047861	0.049876	0.051467
250.01	0.1714	0.12542	0.12582	0.1382	0.17167	0.19317	0.20089	0.19989	0.096119	0.099261	0.15351	0.15078	0.15807	0.10236	0.14972	0.14928	0.17983	0.12258	0.099569	0.13312	0.17078	0.064491	0.07061	0.053287	0.049791	0.02166	0.094314	0.084405	0.05359	0.058687	0.089372	0.083725	0.12763	0.055934	0.049017	0.045453	0.020708	0.0148	0.025021	0.10302	0.057118	0.023609	0.020374	0.042641	0.043782	0.037717	0.039933	0.041594	0.042455
260.01	0.15988	0.11472	0.11172	0.13356	0.16621	0.18715	0.19388	0.19482	0.082787	0.085799	0.14056	0.13632	0.15457	0.086988	0.14268	0.1443	0.17225	0.1147	0.086343	0.12211	0.1582	0.055077	0.061513	0.046688	0.042314	0.01549	0.085545	0.073436	0.046052	0.050648	0.080624	0.075472	0.12043	0.048969	0.043722	0.040211	0.015963	0.012706	0.022139	0.094415	0.051286	0.016752	0.014663	0.032449	0.036204	0.030794	0.032098	0.032415	0.034054
270.01	0.16444	0.11567	0.11794	0.13387	0.16618	0.18768	0.19396	0.1968	0.075039	0.076285	0.13542	0.12964	0.15349	0.079298	0.14088	0.14185	0.17647	0.10998	0.078102	0.12355	0.15704	0.047167	0.053117	0.038524	0.035511	0.010369	0.071679	0.062377	0.037799	0.042899	0.073104	0.069093	0.10564	0.043669	0.036241	0.033259	0.010223	0.0089563	0.016209	0.086614	0.047061	0.012084	0.010532	0.026387	0.03017	0.023928	0.024303	0.025445	0.026798
280.02	0.16237	0.10643	0.1024	0.12666	0.16339	0.17787	0.19123	0.19166	0.06425	0.067067	0.12471	0.12039	0.15398	0.067909	0.13431	0.13341	0.17427	0.096805	0.067908	0.11396	0.14671	0.036599	0.043966	0.028243	0.025053	0.0028335	0.056631	0.047662	0.027417	0.033511	0.064061	0.059044	0.091544	0.036571	0.029947	0.024287	0.0026551	-0.0043217	0.011923	0.080073	0.03923	0.0069481	0.0079622	0.020681	0.024311	0.016744	0.017179	0.019242	0.022805
290.02	0.15888	0.10569	0.099849	0.12621	0.15855	0.1789	0.19245	0.19324	0.056817	0.059746	0.11793	0.11183	0.15366	0.062119	0.13255	0.13033	0.1762	0.096332	0.060049	0.11054	0.14637	0.033106	0.037068	0.026127	0.022605	0.0015077	0.048953	0.04011	0.024604	0.031047	0.058108	0.055192	0.088574	0.035136	0.029265	0.023661	0.0017093	-0.00022672	0.010828	0.075176	0.03823	0.0035728	0.0029035	0.013816	0.019099	0.013013	0.011694	0.012956	0.013612
300	0.15789	0.095411	0.09111	0.11914	0.15416	0.17133	0.18787	0.18991	0.049233	0.051032	0.10814	0.10319	0.14713	0.05299	0.123	0.12387	0.17013	0.085109	0.05119	0.10492	0.13763	0.024844	0.027876	0.016476	0.012864	-0.005168	0.035283	0.027451	0.015578	0.022237	0.048617	0.045085	0.074857	0.025877	0.021811	0.014906	-0.005884	-0.008421	0.0046707	0.064431	0.030204	0.00085585	0.0016221	0.011861	0.015087	0.009318	0.0083953	0.0086521	0.0099188
310.01	0.15333	0.091033	0.087796	0.1147	0.14902	0.16702	0.18456	0.18798	0.043074	0.045428	0.097726	0.092671	0.14338	0.046553	0.11996	0.11653	0.17208	0.078233	0.044784	0.09956	0.132	0.020385	0.02426	0.0094478	0.0079888	-0.0074326	0.028292	0.019905	0.012133	0.01931	0.043331	0.040332	0.064864	0.024507	0.019925	0.01389	-0.0063943	-0.0096486	0.0034919	0.05965	0.025628	-0.0014989	-0.0005897	0.0078466	0.010104	0.0070844	0.0052206	0.0037917	0.0070072
320.01	0.15244	0.085797	0.083478	0.10865	0.14449	0.15815	0.1846	0.18407	0.035323	0.038574	0.090607	0.085398	0.13891	0.043277	0.10939	0.11425	0.16725	0.070815	0.039767	0.090384	0.12374	0.014828	0.018352	0.0050879	0.0033453	-0.010403	0.019474	0.012371	0.0074755	0.014293	0.035947	0.032834	0.059591	0.018139	0.015456	0.0086154	-0.0096641	-0.012986	0.00025231	0.052162	0.020936	-0.0018058	-0.0018191	0.0047083	0.0086916	0.0040956	0.0016985	0.0014161	0.0043877
330.01	0.14055	0.077069	0.068824	0.10441	0.13649	0.15569	0.17953	0.1808	0.029114	0.030945	0.080357	0.075889	0.1328	0.038803	0.10543	0.10515	0.15863	0.065671	0.033389	0.083369	0.11879	0.011748	0.013382	0.0021902	-0.00095689	-0.012367	0.012879	0.006993	0.0042076	0.01077	0.030341	0.027717	0.055021	0.016139	0.011757	0.0059435	-0.011011	-0.012792	-2.5454e-06	0.044394	0.018093	-0.0060413	-0.0037946	0.0011378	0.0052323	-0.0010253	-0.0039095	-0.0041244	-0.00047755
340.01	0.14819	0.074737	0.072203	0.10467	0.13149	0.14935	0.17677	0.18205	0.027942	0.027563	0.075426	0.071471	0.13344	0.03514	0.10306	0.10147	0.16161	0.061027	0.029767	0.087718	0.11217	0.0087914	0.011036	-0.0011728	-0.0034789	-0.01491	0.0072838	0.00072995	0.00035304	0.007616	0.024952	0.022019	0.047026	0.012616	0.0089729	0.0016432	-0.014411	-0.0132	-0.0021672	0.039027	0.013171	-0.0040137	-0.0034665	-1.7675e-05	0.003883	-0.0015949	-0.0043651	-0.0030391	-0.00013977
350.01	0.14275	0.069478	0.067475	0.095233	0.12773	0.14553	0.17549	0.17631	0.023661	0.027823	0.067301	0.064339	0.13053	0.03489	0.096599	0.097588	0.15803	0.057738	0.028802	0.077344	0.1077	0.0064242	0.0079516	-0.0051188	-0.0057384	-0.014167	0.0045659	-0.001176	-0.00090491	0.0049868	0.020367	0.017028	0.042687	0.0099951	0.010193	0.0027053	-0.014252	-0.0091588	-0.0031894	0.034659	0.010196	-0.0040638	-0.0032749	8.586e-05	0.0040756	-0.0013461	-0.0039296	-0.0044881	-0.0015981
360.01	0.1358	0.062848	0.058203	0.090846	0.11927	0.13763	0.17028	0.1721	0.020101	0.022116	0.06019	0.056283	0.12	0.03096	0.09065	0.090381	0.15328	0.046455	0.023407	0.070647	0.09764	0.0036933	0.0078833	-0.007833	-0.0092226	-0.017491	6.8427e-05	-0.0051257	-0.0034374	0.0017995	0.013931	0.013047	0.036639	0.0075414	0.0042901	-0.0013879	-0.016949	-0.018709	-0.0041211	0.0289	0.0041699	-0.0065182	-0.0053874	-0.0015864	0.0024605	-0.0027751	-0.0043796	-0.0062449	-0.0033301
370.02	0.13221	0.058167	0.056144	0.086271	0.11334	0.13045	0.16279	0.16856	0.016397	0.021018	0.05553	0.055041	0.11256	0.029453	0.082289	0.085072	0.14961	0.038956	0.019372	0.065808	0.092761	0.0039523	0.004858	-0.0074785	-0.0093048	-0.017483	-0.002092	-0.0063689	-0.0050791	0.0017685	0.012483	0.010131	0.034901	0.0062374	0.0052398	-0.00083011	-0.016204	-0.012536	-0.0046641	0.026445	0.0029464	-0.0079375	-0.0059226	-0.0027508	0.00075069	-0.004365	-0.0079679	-0.0090901	-0.0042974
380.07	0.12638	0.053257	0.050208	0.081193	0.10663	0.12521	0.16303	0.15893	0.015656	0.018088	0.0491	0.045879	0.10981	0.026018	0.078988	0.079921	0.14224	0.030751	0.018351	0.060848	0.087672	0.0050377	0.0045094	-0.0093275	-0.0090617	-0.016104	-0.0036491	-0.0064927	-0.0061711	0.00053202	0.010204	0.0075692	0.034235	0.0058656	0.0048753	-0.001746	-0.015841	-0.0095555	-0.0037764	0.023679	2.5538e-05	-0.0050459	-0.003866	-0.0032336	0.00075615	-0.0030414	-0.0074659	-0.008478	-0.0027584
390.01	0.1086	0.039112	0.030021	0.069417	0.094842	0.11003	0.14788	0.15218	0.011326	0.012743	0.040047	0.036432	0.095328	0.021902	0.070008	0.070495	0.13092	0.018166	0.01362	0.045038	0.075271	0.0034784	0.0034288	-0.01162	-0.011818	-0.018746	-0.0061699	-0.0097253	-0.0071015	-0.0023751	0.0060523	0.0046797	0.028838	0.0040768	0.0028231	-0.0042778	-0.01894	-0.013192	-0.0057964	0.018434	-0.0027167	-0.0054078	-0.0050714	-0.0045453	-0.00042562	-0.0041669	-0.007164	-0.0087311	-0.0058026
400.06	0.11094	0.036423	0.033903	0.067714	0.091893	0.10335	0.14385	0.14724	0.010857	0.01213	0.037106	0.033983	0.092615	0.023994	0.065343	0.065683	0.12794	0.014058	0.011611	0.040478	0.069827	0.0011355	0.0015904	-0.010676	-0.012094	-0.019445	-0.005351	-0.011543	-0.0073363	-0.0020919	0.0045399	0.0026861	0.026248	0.0025191	0.002185	-0.0040806	-0.017218	-0.011381	-0.0062135	0.016915	-0.0045818	-0.0084199	-0.0064781	-0.0061871	-0.0024036	-0.0075305	-0.0092457	-0.011394	-0.007082
410.01	0.10761	0.033735	0.033201	0.065109	0.083796	0.097147	0.14191	0.14542	0.011304	0.011034	0.036549	0.034132	0.090685	0.022589	0.06095	0.062164	0.12774	0.019009	0.014991	0.043193	0.064453	0.0013002	0.0011555	-0.011081	-0.01418	-0.018296	-0.0078174	-0.011645	-0.0087462	-0.0032429	0.0025839	0.00098592	0.024568	0.0021715	0.0016447	-0.0036162	-0.017172	-0.011638	-0.0070964	0.012378	-0.0064113	-0.0080151	-0.0064559	-0.0056282	-0.0022795	-0.0051912	-0.0092285	-0.010329	-0.0086248
420.02	0.10781	0.033821	0.029379	0.06087	0.082313	0.090801	0.13695	0.14006	0.011093	0.012686	0.034082	0.032161	0.083227	0.022981	0.057295	0.060452	0.1204	0.024458	0.014248	0.040276	0.06301	-0.000393	0.00028494	-0.014413	-0.01453	-0.021269	-0.010213	-0.01372	-0.011254	-0.0052793	-0.0012635	-0.0015148	0.01613	-0.00025118	-0.0010165	-0.00762	-0.019566	-0.017776	-0.00934	0.0086465	-0.0099183	-0.0065944	-0.0060523	-0.005573	-0.0020249	-0.0059969	-0.010375	-0.010956	-0.0076811
430.02	0.093805	0.026605	0.023489	0.053482	0.068769	0.077434	0.12686	0.13076	0.0079005	0.0087886	0.026099	0.024242	0.069369	0.020264	0.049456	0.049162	0.10487	0.011367	0.0098115	0.031385	0.049163	-0.0019289	-0.00084274	-0.015124	-0.016481	-0.020693	-0.010215	-0.013442	-0.011055	-0.0069086	-0.0028362	-0.003258	0.01751	-0.00062528	-0.001366	-0.0078896	-0.022	-0.017867	-0.0095553	0.0067349	-0.011418	-0.0084101	-0.0063154	-0.0074211	-0.0025527	-0.0068393	-0.010663	-0.011766	-0.0088959
440.02	0.088016	0.020606	0.015718	0.047501	0.060789	0.071461	0.12154	0.12269	0.0026129	0.0067152	0.021932	0.019382	0.058217	0.017902	0.043012	0.045389	0.092934	0.0068349	0.0081756	0.02747	0.049091	-0.00014703	0.00046598	-0.014096	-0.015883	-0.019732	-0.0090661	-0.013991	-0.010574	-0.0054682	-0.0026794	-0.0038666	0.018631	-0.00043374	-0.00081144	-0.0072144	-0.017704	-0.014537	-0.0090536	0.0057432	-0.010022	-0.009423	-0.0061575	-0.0070224	-0.0039791	-0.0061634	-0.010825	-0.011301	-0.0087869
450.03	0.089623	0.025383	0.018851	0.04926	0.059737	0.0696	0.1216	0.12216	0.0065084	0.0085856	0.025784	0.023499	0.061343	0.021787	0.042898	0.044417	0.09949	0.011622	0.010866	0.034828	0.04696	-0.0020796	-0.00079757	-0.014948	-0.017759	-0.021792	-0.010875	-0.015058	-0.012583	-0.0068042	-0.0043628	-0.0058598	0.013432	-0.0026196	-0.0025202	-0.0089525	-0.021545	-0.018749	-0.0089638	0.0040278	-0.012402	-0.010583	-0.0090208	-0.0068775	-0.0043113	-0.0091229	-0.011767	-0.014363	-0.01027
460.01	0.081733	0.017719	0.014328	0.043351	0.050752	0.058659	0.11172	0.1143	0.0043784	0.0061564	0.019486	0.017151	0.052456	0.020578	0.037372	0.040157	0.090115	0.0041706	0.006802	0.025928	0.041715	-0.0021433	-0.0035775	-0.014909	-0.017513	-0.020122	-0.010546	-0.015849	-0.011681	-0.0060326	-0.0052725	-0.0059982	0.013111	-0.0021533	-0.002581	-0.008363	-0.020247	-0.015607	-0.0092594	0.0017199	-0.013268	-0.0084144	-0.007016	-0.0065433	-0.0032425	-0.0069867	-0.011232	-0.011206	-0.0093023
470.03	0.073522	0.016074	0.013638	0.042361	0.047326	0.053095	0.1075	0.1083	0.0031424	0.0070777	0.017107	0.016439	0.046234	0.020348	0.034275	0.035931	0.082947	-0.0011429	0.010024	0.023541	0.037379	-0.0026184	-0.0032113	-0.015542	-0.018172	-0.020481	-0.011057	-0.015214	-0.012022	-0.0063214	-0.0051529	-0.0056379	0.015577	-0.0020643	-0.0010735	-0.0093607	-0.019542	-0.012026	-0.0090728	0.0020261	-0.0135	-0.0088955	-0.0072029	-0.0084035	-0.004835	-0.0078659	-0.010828	-0.013127	-0.0088553
480.01	0.075813	0.01628	0.012293	0.039654	0.044709	0.044885	0.10297	0.10428	0.0065846	0.0073594	0.016457	0.015745	0.041664	0.017417	0.029885	0.03337	0.078139	-0.0029507	0.0081714	0.020604	0.03301	-0.0017704	-0.0041583	-0.017397	-0.018479	-0.021425	-0.012278	-0.017081	-0.01379	-0.0084289	-0.0072664	-0.0067467	0.012404	-0.0026023	-0.003379	-0.010108	-0.020835	-0.016804	-0.010364	-0.00023849	-0.014702	-0.0080914	-0.0056277	-0.0074311	-0.002854	-0.0085098	-0.01186	-0.01209	-0.0096358
490.02	0.064756	0.011901	0.012178	0.034004	0.03491	0.03664	0.093427	0.09365	0.0034292	0.0027832	0.013407	0.013573	0.039438	0.017304	0.027207	0.025928	0.07063	-0.0053543	0.0059599	0.017992	0.027016	-0.0012486	-0.0038328	-0.017615	-0.017491	-0.019942	-0.011537	-0.015848	-0.012546	-0.0070443	-0.005989	-0.0051975	0.01171	-0.0019139	-0.0020097	-0.0088867	-0.019071	-0.009898	-0.0072735	-0.00051508	-0.015675	-0.0093963	-0.0062123	-0.0071122	-0.0039547	-0.0078272	-0.013319	-0.012709	-0.0089001
500.01	0.061661	0.0088233	0.0058769	0.032558	0.028999	0.032652	0.086591	0.08857	0.00095261	0.0030955	0.012277	0.011491	0.031901	0.015609	0.023457	0.025038	0.066653	-0.010155	0.005472	0.012042	0.025867	-0.0020193	-0.0026979	-0.015258	-0.01843	-0.02102	-0.011919	-0.016116	-0.013539	-0.0074227	-0.0074214	-0.0092056	0.012787	-0.0035614	-0.0031917	-0.0098301	-0.019451	-0.016064	-0.011144	-0.002922	-0.016823	-0.0085249	-0.0067149	-0.0079126	-0.00284	-0.0080233	-0.011915	-0.012639	-0.0091551
510.02	0.060738	0.0098815	0.0086689	0.031154	0.026532	0.029204	0.083212	0.085651	0.0032418	0.0034751	0.013246	0.01016	0.025286	0.016533	0.022765	0.023044	0.059725	0.00032011	0.0056656	0.014902	0.024585	-0.0022803	-0.0041426	-0.018679	-0.018667	-0.021966	-0.013817	-0.017524	-0.014333	-0.008007	-0.0080427	-0.0087	0.0097259	-0.0044259	-0.0039071	-0.010853	-0.020438	-0.017273	-0.0097675	-0.003256	-0.016663	-0.0091411	-0.0064012	-0.008525	-0.004283	-0.0078405	-0.012025	-0.012979	-0.010032
520.01	0.062044	0.013524	0.01354	0.027603	0.026641	0.027939	0.08158	0.08209	0.0036851	0.0043463	0.012462	0.012302	0.030334	0.017018	0.019223	0.022251	0.058458	-0.0056652	0.0059742	0.017024	0.024142	-0.001911	-0.0033398	-0.018212	-0.019321	-0.022069	-0.014071	-0.017116	-0.015178	-0.0085175	-0.0084741	-0.009155	0.0093219	-0.0054533	-0.0043806	-0.012735	-0.021289	-0.017833	-0.010281	-0.0042192	-0.017768	-0.0072376	-0.0046811	-0.0077372	-0.0018523	-0.0080241	-0.0105	-0.012365	-0.008515
530.02	0.053869	0.0073826	0.0065558	0.027056	0.02013	0.022709	0.075333	0.07636	0.0015936	0.0027148	0.011736	0.0081414	0.021203	0.016383	0.017429	0.019736	0.052167	-0.0091291	0.005827	0.014741	0.020838	-0.0030102	-0.0056769	-0.018667	-0.019634	-0.023845	-0.013895	-0.016911	-0.014572	-0.0092422	-0.009281	-0.01033	0.010986	-0.0061176	-0.0042157	-0.010189	-0.02174	-0.017256	-0.011521	-0.0035656	-0.017694	-0.0092421	-0.0074021	-0.0080876	-0.0042831	-0.0088645	-0.012732	-0.012688	-0.0089863
540.01	0.04781	0.0036151	0.0059314	0.023771	0.016076	0.018245	0.068434	0.067629	0.00052268	0.00162	0.0076363	0.007817	0.018937	0.013067	0.01112	0.013713	0.046717	-0.016478	0.0050279	0.0068225	0.013953	-0.0021236	-0.0044725	-0.015174	-0.017353	-0.019588	-0.012555	-0.015023	-0.012411	-0.0062221	-0.0071363	-0.0086456	0.014283	-0.0019046	-0.003212	-0.008146	-0.017458	-0.011138	-0.009699	-0.0024197	-0.015615	-0.0092592	-0.0065071	-0.0072619	-0.0047875	-0.0082862	-0.010268	-0.013913	-0.0089523
550.02	0.041974	0.0028819	0.00024397	0.018926	0.01287	0.015738	0.061568	0.063085	0.00030692	0.0023432	0.0054769	0.0062568	0.015394	0.013282	0.010472	0.013274	0.040629	-0.018479	0.001872	0.010049	0.011279	-0.0028169	-0.0046371	-0.017655	-0.017901	-0.020632	-0.013722	-0.017524	-0.012825	-0.0089842	-0.0080676	-0.0099283	0.0097243	-0.0042721	-0.0037496	-0.0094163	-0.020221	-0.016875	-0.0093787	-0.0040757	-0.016626	-0.00954	-0.0072346	-0.0094019	-0.0050919	-0.0090232	-0.012521	-0.014572	-0.0096992
560.01	0.037508	0.0019616	-0.0011967	0.017943	0.01119	0.012951	0.055925	0.05874	-0.00083086	0.0020383	0.0056717	0.0054046	0.011218	0.012578	0.0078013	0.010394	0.034728	-0.016055	0.0012076	0.0054758	0.009087	-0.0045805	-0.0049099	-0.01727	-0.018696	-0.021241	-0.013623	-0.017096	-0.013913	-0.0095406	-0.010011	-0.010331	0.0091007	-0.0050918	-0.0052364	-0.010649	-0.020408	-0.015317	-0.010488	-0.0047745	-0.018196	-0.0096082	-0.0077719	-0.0094224	-0.0050338	-0.0093956	-0.014565	-0.014283	-0.010986
570.02	0.044194	0.00783	0.0091824	0.022458	0.013128	0.015435	0.057642	0.059548	0.0021155	0.0037943	0.0080786	0.0092204	0.014494	0.015822	0.0088399	0.011863	0.038847	-0.0086291	0.0060708	0.010493	0.012979	-0.0039893	-0.0060686	-0.018843	-0.01993	-0.023176	-0.014706	-0.018287	-0.015299	-0.010024	-0.0108	-0.010848	0.0062873	-0.0060268	-0.0052025	-0.010617	-0.021601	-0.020337	-0.011327	-0.005347	-0.018701	-0.0099177	-0.008476	-0.0096632	-0.0049379	-0.0090665	-0.013847	-0.013396	-0.01029
580.02	0.031713	0.0016771	-0.00027048	0.015286	0.0067573	0.007562	0.049164	0.049777	-0.00077448	0.00028349	0.0057822	0.0047797	0.01152	0.01043	0.0037963	0.0063128	0.026599	-0.020009	0.0032124	0.0034633	0.0035427	-0.0039586	-0.0043633	-0.02047	-0.019714	-0.022848	-0.015953	-0.017515	-0.015821	-0.0098168	-0.011323	-0.010699	0.0064305	-0.0063678	-0.0056793	-0.011125	-0.021749	-0.017386	-0.011248	-0.0048005	-0.019018	-0.011151	-0.0096326	-0.0096684	-0.006693	-0.010534	-0.014948	-0.016898	-0.012308
590.02	0.032949	0.0028239	0.0024978	0.019309	0.0060761	0.0097947	0.047464	0.049396	-0.00086734	0.0015296	0.0064825	0.0047066	0.013405	0.014289	0.0059419	0.0062356	0.030039	-0.017828	0.0037889	0.0038213	0.0067619	-0.0053892	-0.0054358	-0.019129	-0.019855	-0.021416	-0.014948	-0.019235	-0.014578	-0.009488	-0.010575	-0.010795	0.0067335	-0.0051747	-0.0058594	-0.011901	-0.022713	-0.015324	-0.012401	-0.0060126	-0.018657	-0.0082239	-0.006276	-0.010483	-0.004805	-0.0073461	-0.012899	-0.013607	-0.0095129
600	0.040979	0.0067786	0.010945	0.020193	0.011249	0.012101	0.049089	0.051171	0.0027917	0.0042082	0.0080697	0.0078427	0.014704	0.018155	0.0056242	0.0082212	0.033121	-0.0044779	0.006727	0.0082086	0.0083265	-0.0038797	-0.0022189	-0.017306	-0.01932	-0.021437	-0.013125	-0.016852	-0.013602	-0.0080327	-0.0089337	-0.0091079	0.013315	-0.0044201	-0.0046647	-0.009756	-0.020627	-0.010689	-0.0090323	-0.0035414	-0.017344	-0.010069	-0.0072357	-0.0088965	-0.0055941	-0.010625	-0.014751	-0.014283	-0.0096814
610.02	0.030592	0.0032947	0.00044514	0.016057	0.0067812	0.0086723	0.042441	0.042023	-0.0021164	0.00049341	0.0049358	0.0033424	0.011175	0.012919	9.9583e-05	0.0053622	0.023647	-0.019439	0.0030477	0.0044291	0.0029559	-0.0054775	-0.0044404	-0.019477	-0.021256	-0.022095	-0.014353	-0.019077	-0.014792	-0.010329	-0.011618	-0.01168	0.0057653	-0.0056379	-0.0065573	-0.012625	-0.022325	-0.017477	-0.010847	-0.0073302	-0.020432	-0.0083107	-0.0063954	-0.0086542	-0.0045454	-0.0073445	-0.013365	-0.013407	-0.0097273
620.01	0.029422	0.0043515	0.0026269	0.018819	0.006848	0.0076975	0.040365	0.041808	0.00042435	0.0013513	0.0060002	0.0030544	0.0086258	0.014355	0.0041083	0.0053586	0.028057	-0.01266	0.0019225	0.0083443	0.0029558	-0.0045597	-0.0063601	-0.019478	-0.019834	-0.021421	-0.014579	-0.018938	-0.015234	-0.0090642	-0.010197	-0.01007	0.007606	-0.0069875	-0.0055861	-0.010636	-0.02232	-0.016234	-0.0096699	-0.0052468	-0.019523	-0.0080533	-0.0073277	-0.0083469	-0.005748	-0.0081728	-0.013014	-0.01266	-0.0097606
630.01	0.024241	0.00065675	0.0014684	0.012884	0.002135	0.0052548	0.034617	0.036682	-0.0020523	-0.00054334	0.0040385	0.0023435	0.0061646	0.01146	0.0001583	0.0029639	0.017999	-0.017053	0.0015611	0.0045318	0.0043412	-0.0044961	-0.0063581	-0.018423	-0.020615	-0.021952	-0.015772	-0.019277	-0.016491	-0.010005	-0.01131	-0.011546	0.0062538	-0.005898	-0.0070066	-0.012763	-0.021905	-0.019529	-0.012283	-0.0082492	-0.019363	-0.01029	-0.0076523	-0.0096544	-0.0051038	-0.0089342	-0.01343	-0.014237	-0.0096464
639.99	0.026236	0.00088022	0.0023813	0.013011	0.0018148	0.0030872	0.033212	0.035734	-0.0019319	-0.0016833	0.0048878	0.0021008	0.0076491	0.011445	0.00051981	0.0028956	0.021558	-0.018069	0.0039205	0.0039156	0.00060104	-0.0047364	-0.0054585	-0.019132	-0.020253	-0.021431	-0.014887	-0.01876	-0.014617	-0.0093864	-0.010974	-0.011166	0.0068482	-0.005954	-0.0058388	-0.010226	-0.020145	-0.016574	-0.010774	-0.0061314	-0.01844	-0.011105	-0.0092445	-0.010123	-0.0063005	-0.0096199	-0.013924	-0.013887	-0.012586
650	0.023452	0.001148	-0.00035845	0.012357	0.0011684	0.003368	0.027696	0.030515	-0.0028691	0.00034767	0.0018773	0.002	0.006039	0.012534	-0.0017567	0.0005632	0.019679	-0.021329	0.00239	0.0036403	-0.0014146	-0.005218	-0.0050367	-0.020056	-0.021405	-0.022435	-0.014408	-0.017925	-0.015197	-0.0092073	-0.011331	-0.011943	0.0064581	-0.0065357	-0.0059534	-0.011041	-0.021212	-0.013885	-0.011195	-0.0055054	-0.019227	-0.010132	-0.0080841	-0.0096394	-0.006418	-0.0088439	-0.013289	-0.014851	-0.011669
660.05	0.030176	0.0041064	0.0052247	0.01557	0.0032632	0.0066106	0.030356	0.033747	-0.00039764	0.0014299	0.0048909	0.0033373	0.010114	0.014871	5.9787e-05	0.0033245	0.017934	-0.01599	0.0034468	0.0066902	0.0029919	-0.0049106	-0.0057958	-0.0187	-0.020026	-0.021542	-0.014893	-0.0195	-0.014563	-0.010312	-0.010657	-0.011068	0.0072367	-0.005561	-0.0064336	-0.011195	-0.021893	-0.017235	-0.010292	-0.0060086	-0.01985	-0.0097445	-0.0074833	-0.0091841	-0.0048661	-0.0084445	-0.014254	-0.013653	-0.0098435
670	0.020495	-0.0018061	-0.0077907	0.01111	-0.00041535	-0.00041253	0.024	0.02688	-0.0040194	-0.0026578	0.00036957	-0.00087571	0.0048626	0.0068348	-0.0052247	-0.0019697	0.015845	-0.025373	-0.00046716	0.0031126	-0.0044764	-0.0052855	-0.0058569	-0.019895	-0.020761	-0.021905	-0.015802	-0.020184	-0.016743	-0.011249	-0.013223	-0.012337	0.0049387	-0.0061569	-0.0077095	-0.011524	-0.022542	-0.020796	-0.012584	-0.006902	-0.021129	-0.0091587	-0.0077543	-0.0082134	-0.0053801	-0.0078271	-0.013523	-0.014102	-0.0094374
680.07	0.019887	-0.0011233	-0.0046497	0.013806	-0.0037694	0.00062793	0.023994	0.024973	-0.0032333	-0.0022837	0.0011771	-0.0016359	0.0090115	0.0079959	-0.0037157	-0.0021651	0.015507	-0.023817	0.00065088	-0.00075329	-0.0040476	-0.0061804	-0.0045702	-0.021108	-0.020436	-0.022414	-0.0152	-0.019163	-0.016383	-0.009657	-0.012489	-0.011137	0.0057524	-0.0070784	-0.0067851	-0.011385	-0.022934	-0.01683	-0.01296	-0.007197	-0.020361	-0.0066561	-0.0028162	-0.0051832	-0.0011007	-0.0074366	-0.012269	-0.011804	-0.0074461
690.01	0.020159	0.0018957	0.00030844	0.0082591	-0.0011265	0.0023087	0.023345	0.025314	-0.0019877	-0.0018626	0.0010569	0.0010164	0.0056512	0.011254	-0.0039973	-0.0019516	0.016871	-0.023158	0.00092793	0.003265	-0.0044172	-0.0065741	-0.0072206	-0.021651	-0.021623	-0.022692	-0.015263	-0.020871	-0.016711	-0.010872	-0.013617	-0.01253	0.0025949	-0.0076284	-0.0066861	-0.01232	-0.022432	-0.021755	-0.012252	-0.0080665	-0.020681	-0.009961	-0.0072288	-0.0097767	-0.0051188	-0.0090244	-0.013784	-0.014223	-0.01067
700.06	0.019672	-0.0025066	-0.00046251	0.012046	-0.0023725	0.0016083	0.020887	0.023167	-0.0028218	-0.0027826	0.0016447	0.0016208	0.0045312	0.0099849	-0.005935	-0.0034817	0.014041	-0.020545	0.00018561	-0.00025877	-0.0059023	-0.0048902	-0.0047595	-0.020514	-0.021353	-0.022575	-0.015767	-0.019515	-0.016441	-0.011032	-0.012719	-0.012195	0.0046015	-0.0076386	-0.0059522	-0.012347	-0.023689	-0.021811	-0.013583	-0.0084305	-0.020803	-0.0098201	-0.0082654	-0.0090889	-0.0049956	-0.0099621	-0.014252	-0.014211	-0.0093243
710.01	0.019971	0.0015944	0.0010988	0.010563	-0.0022877	0.00066244	0.019955	0.022916	-0.0047034	-0.0017055	0.0012878	0.00083259	0.00634	0.010339	-0.0039048	-0.0027062	0.010912	-0.018956	0.0016977	0.0016244	-0.0059465	-0.0069098	-0.0070117	-0.020202	-0.021994	-0.023038	-0.015724	-0.019972	-0.016069	-0.011868	-0.013278	-0.011933	0.0048528	-0.0075678	-0.0082185	-0.011932	-0.024125	-0.019792	-0.01194	-0.0076578	-0.020704	-0.010281	-0.0076797	-0.010651	-0.0061138	-0.0093058	-0.014938	-0.015606	-0.010962
720.05	0.019737	0.0014365	-0.0034051	0.010512	-0.00017556	0.00088718	0.017545	0.02208	-0.0058952	-0.0016258	6.5406e-05	0.00083894	0.0047688	0.0087923	-0.0068417	-0.0043383	0.010732	-0.024337	0.00053145	0.001865	-0.0065431	-0.0044731	-0.0055523	-0.019814	-0.019702	-0.022457	-0.015336	-0.018224	-0.01517	-0.0099215	-0.011614	-0.010678	0.0067638	-0.006677	-0.0071459	-0.011951	-0.021999	-0.018124	-0.011885	-0.0079276	-0.018623	-0.011545	-0.010073	-0.01079	-0.0072678	-0.011064	-0.015453	-0.016792	-0.011682
729.99	0.015196	-0.0016234	-0.0038378	0.0093633	-0.0036963	-0.00047921	0.016554	0.018424	-0.0037075	-0.0044094	-0.0011308	-0.0027548	0.00035664	0.0074492	-0.0049962	-0.003503	0.010953	-0.022723	-0.0022247	0.00022614	-0.0074885	-0.0031283	-0.004743	-0.019495	-0.020428	-0.0215	-0.015158	-0.019749	-0.015061	-0.011898	-0.013043	-0.011485	0.0051569	-0.0074083	-0.006853	-0.011327	-0.021098	-0.018295	-0.011921	-0.0077367	-0.018696	-0.010297	-0.0089213	-0.0094365	-0.0062217	-0.010254	-0.013924	-0.014553	-0.010942
740.05	0.018213	0.0009686	-0.0001499	0.010416	-0.0027645	0.00039933	0.015863	0.019548	-0.0033182	-0.0027085	0.0012826	-0.0019126	0.0062998	0.0070856	-0.0076144	-0.0053677	0.0098536	-0.026264	0.00092455	-0.00028437	-0.0075051	-0.0051517	-0.0059158	-0.020659	-0.019289	-0.021743	-0.015807	-0.019405	-0.016744	-0.011051	-0.012706	-0.011526	0.0062742	-0.0081412	-0.0066407	-0.010627	-0.021888	-0.018604	-0.011258	-0.0075496	-0.019738	-0.010369	-0.0076147	-0.0097169	-0.0060138	-0.0097166	-0.014519	-0.015467	-0.010773
750.01	0.019993	0.0012507	-0.00064015	0.0090117	-0.0010555	0.0010522	0.016842	0.018296	-0.0040173	-0.00096472	-0.00084755	-0.0015097	0.0033842	0.0089474	-0.0075398	-0.0031193	0.013871	-0.022163	0.00029317	-0.00072448	-0.0074801	-0.004634	-0.0044507	-0.019565	-0.020067	-0.021388	-0.015129	-0.019023	-0.014955	-0.0093246	-0.011994	-0.010998	0.0064101	-0.0068517	-0.0067608	-0.010943	-0.021304	-0.018375	-0.011999	-0.0061852	-0.020056	-0.01158	-0.0082205	-0.010457	-0.0056507	-0.010582	-0.015568	-0.016052	-0.012876
760.05	0.021435	0.0021687	0.0040208	0.0091494	0.00058392	0.0018454	0.016093	0.01984	-0.0025707	-0.0016063	0.0012689	0.0014936	0.0059133	0.0096186	-0.0061827	-0.0015514	0.015761	-0.013244	0.00084208	0.0047665	-0.0059175	-0.0035483	-0.0074288	-0.021071	-0.019717	-0.020547	-0.015294	-0.018496	-0.014756	-0.0093749	-0.011775	-0.010141	0.007063	-0.0070677	-0.0059072	-0.0096226	-0.019126	-0.015092	-0.0098989	-0.0053574	-0.019444	-0.010332	-0.0084961	-0.0097826	-0.0053602	-0.0092351	-0.015161	-0.016063	-0.010879
770.01	0.01791	0.0016284	0.0029943	0.012865	0.0017036	0.0045045	0.020933	0.021087	-0.0015851	-0.00076065	0.0012611	-0.00039035	0.0046711	0.0093879	-0.0042406	-0.0014808	0.019144	-0.017786	0.0014523	0.0040053	-0.0040362	-0.0043293	-0.0058463	-0.020448	-0.019621	-0.021624	-0.015841	-0.020354	-0.015942	-0.0089102	-0.011376	-0.012414	0.0064059	-0.0066407	-0.0064473	-0.011564	-0.019948	-0.013782	-0.011659	-0.0070124	-0.0196	-0.010843	-0.0076395	-0.011061	-0.0054932	-0.0097433	-0.015612	-0.015941	-0.010857
780.04	0.019633	-0.00094502	-0.00032954	0.009913	-0.0023589	0.0012682	0.016786	0.017049	-0.0049335	-0.0030879	-0.00058158	-0.00036331	0.0073606	0.0071646	-0.0065957	-0.0045914	0.011475	-0.020101	0.00098549	-0.00033306	-0.0066023	-0.0054995	-0.0083322	-0.020364	-0.020851	-0.022339	-0.016495	-0.020811	-0.015026	-0.011257	-0.012803	-0.01206	0.0038206	-0.0080377	-0.0089541	-0.011627	-0.023002	-0.020181	-0.011606	-0.0083442	-0.020744	-0.011244	-0.0080334	-0.010224	-0.0062361	-0.01188	-0.015971	-0.016808	-0.011549
790	0.019104	0.0025489	0.0024291	0.011827	-0.0020304	0.0013353	0.018548	0.016864	-0.0027799	-0.0024175	0.00086228	-8.3417e-05	0.004253	0.007979	-0.0063947	-0.004632	0.014755	-0.024074	0.0005903	0.0019472	-0.0079444	-0.002629	-0.0062976	-0.019695	-0.01933	-0.022275	-0.016042	-0.01831	-0.015405	-0.0099286	-0.011685	-0.011397	0.0077815	-0.0058369	-0.0055771	-0.010738	-0.020178	-0.017327	-0.0098033	-0.0062108	-0.020095	-0.012425	-0.0088333	-0.0091806	-0.0061738	-0.0095172	-0.015517	-0.017849	-0.011288
800.06	0.014136	-0.0016171	-0.002856	0.0080722	-0.0046966	0.00025481	0.01248	0.014904	-0.0054559	-0.0028374	-0.00050713	-0.00082034	0.0023987	0.0077788	-0.0092058	-0.0056666	0.0093185	-0.023252	-0.0014749	-0.00076507	-0.0063085	-0.0063852	-0.0067881	-0.020437	-0.022419	-0.023883	-0.017137	-0.021094	-0.017637	-0.011744	-0.013622	-0.011973	0.0054486	-0.0080295	-0.0093441	-0.012315	-0.023944	-0.023962	-0.012457	-0.0096873	-0.021663	-0.010153	-0.0089734	-0.011498	-0.0073114	-0.0096169	-0.017356	-0.016356	-0.011981
810.01	0.016952	-0.0028603	-0.00028892	0.0068895	-0.0042704	0.002374	0.011118	0.015304	-0.0046292	-0.0036056	-0.0020661	-0.00067214	0.0041231	0.0080664	-0.0084655	-0.0058567	0.0098146	-0.024764	0.0001902	0.00057455	-0.007968	-0.0061729	-0.0061445	-0.020942	-0.020761	-0.022824	-0.016707	-0.018683	-0.016723	-0.010976	-0.013321	-0.011086	0.0060705	-0.0076564	-0.0079986	-0.01221	-0.022781	-0.017282	-0.011639	-0.0074747	-0.020574	-0.011564	-0.0073696	-0.010131	-0.0058761	-0.010119	-0.015274	-0.017298	-0.011371
820.05	0.019473	0.0017784	-0.001792	0.0077369	-0.0030405	0.00029358	0.01146	0.015287	-0.0047104	-0.0028176	0.00073892	-8.2583e-05	0.004072	0.0087029	-0.0074204	-0.0032846	0.015355	-0.024961	0.0012397	0.0044927	-0.0083979	-0.0053986	-0.0051967	-0.019701	-0.021385	-0.022149	-0.015635	-0.021004	-0.015427	-0.011361	-0.012664	-0.011812	0.006142	-0.0073408	-0.0075772	-0.011303	-0.021871	-0.01597	-0.01124	-0.0078574	-0.020594	-0.011538	-0.010121	-0.0099872	-0.006289	-0.0090212	-0.015612	-0.016849	-0.01179
830	0.010319	-0.00047394	1.5454e-05	0.0081574	-0.0062618	-0.00096901	0.012258	0.011872	-0.0064446	-0.0047085	2.7223e-05	-0.0019895	0.00013638	0.0064727	-0.0066442	-0.0047597	0.0090455	-0.02505	-0.0010263	0.00050291	-0.011057	-0.0056064	-0.0064294	-0.020446	-0.020991	-0.022998	-0.015867	-0.021088	-0.015557	-0.010727	-0.013961	-0.011093	0.0072112	-0.0078184	-0.0070461	-0.01093	-0.022148	-0.018823	-0.011948	-0.0077573	-0.021128	-0.0086093	-0.0056934	-0.0088731	-0.0051574	-0.0084167	-0.014895	-0.014489	-0.011007
840	0.012304	-0.0023638	-0.00714	0.0068286	-0.0056815	0.0027355	0.0097569	0.012803	-0.0061357	-0.004516	-0.0037292	-0.0025737	-0.0024961	0.0066426	-0.009643	-0.0069261	0.0053641	-0.027426	-0.0036789	-0.001976	-0.011523	-0.0086074	-0.0054758	-0.022467	-0.022651	-0.02419	-0.018446	-0.021995	-0.017991	-0.012854	-0.015741	-0.013156	0.0010684	-0.0093192	-0.0096902	-0.013688	-0.024483	-0.021867	-0.014112	-0.0098124	-0.022787	-0.0099189	-0.0077514	-0.011621	-0.0064518	-0.0099356	-0.016566	-0.016108	-0.010802
850.01	0.013712	-0.0016261	0.00073266	0.0082845	-0.0023358	0.0022485	0.012565	0.014209	-0.0056626	-0.0052989	-0.0027016	-0.0026624	0.0035604	0.0075047	-0.008339	-0.0045511	0.0095765	-0.018481	-0.00072694	0.0042104	-0.0087987	-0.0069977	-0.0054065	-0.020896	-0.021456	-0.023121	-0.016575	-0.020163	-0.016655	-0.011169	-0.013713	-0.011406	0.0048841	-0.0078329	-0.0071384	-0.011178	-0.022475	-0.015352	-0.011083	-0.0094276	-0.020402	-0.013046	-0.0090697	-0.010466	-0.0064465	-0.00953	-0.015162	-0.016908	-0.012733
860.06	0.014491	-0.0024681	-0.005583	0.0054438	-0.0075058	-0.0024827	0.0074905	0.0091426	-0.0070028	-0.0036325	-0.0047136	-0.0047579	-0.00015699	0.0062312	-0.012741	-0.0093518	0.002013	-0.02803	-0.0022411	-0.0017257	-0.013923	-0.0059283	-0.0064972	-0.021098	-0.021364	-0.022145	-0.015898	-0.019631	-0.015652	-0.010041	-0.013274	-0.011058	0.0064825	-0.006689	-0.0067165	-0.011081	-0.02198	-0.013698	-0.011307	-0.0080652	-0.019988	-0.011406	-0.0089596	-0.010816	-0.0073919	-0.0095379	-0.016969	-0.017189	-0.011904
870	0.01321	0.0010991	0.0037478	0.0080464	-0.0030216	0.003839	0.013585	0.014906	-0.0051666	-0.0025056	-0.0015375	0.00080385	0.0024034	0.0096074	-0.0076656	-0.0028897	0.010027	-0.016066	-0.00083291	0.00090795	-0.0075183	-0.0050287	-0.0068227	-0.020909	-0.022116	-0.023002	-0.01613	-0.020986	-0.016776	-0.010752	-0.013246	-0.011423	0.0036502	-0.0079937	-0.0078398	-0.012773	-0.022644	-0.018184	-0.012164	-0.0085502	-0.021097	-0.011599	-0.0079567	-0.010537	-0.0058688	-0.010714	-0.017201	-0.016433	-0.0091777
880.05	0.018533	0.0028045	-0.0017535	0.0096842	-0.0008614	0.00038465	0.011288	0.013071	-0.0044521	-0.0032944	0.0001961	0.00054201	0.0033102	0.0074211	-0.0081183	-0.0067696	0.0085021	-0.021212	0.00022494	0.0052825	-0.0073304	-0.0053294	-0.0064555	-0.021	-0.0206	-0.022071	-0.015439	-0.020372	-0.016508	-0.010751	-0.012835	-0.011596	0.0057852	-0.0074627	-0.0064156	-0.01055	-0.020423	-0.016605	-0.0098753	-0.0081268	-0.021301	-0.0087995	-0.0078241	-0.0088693	-0.0052186	-0.0089166	-0.014691	-0.01573	-0.010981
890	0.012053	-0.0013504	-0.0030919	0.0071183	-0.004556	-0.0012617	0.0090749	0.010144	-0.005882	-0.0051278	-0.0039966	-0.003658	0.0016168	0.0060846	-0.01136	-0.0081712	0.0077058	-0.022618	-0.0027125	-0.004324	-0.0087127	-0.006199	-0.006871	-0.021393	-0.02098	-0.022542	-0.017516	-0.021665	-0.017617	-0.012477	-0.015015	-0.012057	0.0046221	-0.0078939	-0.0088199	-0.012548	-0.022652	-0.019956	-0.010715	-0.0079326	-0.021483	-0.0073291	-0.0071116	-0.008473	-0.0041694	-0.0070598	-0.013731	-0.014255	-0.0094584
900.06	0.017429	0.0012816	0.0035837	0.007484	-0.0032795	0.0015387	0.008725	0.013425	-0.0054529	-0.0032156	-0.0034994	-5.6046e-05	0.003565	0.0080666	-0.011079	-0.0080707	0.0065758	-0.025336	-0.00018022	0.0040255	-0.0081084	-0.0065318	-0.0058194	-0.021425	-0.021571	-0.023228	-0.017117	-0.020544	-0.016902	-0.011	-0.015416	-0.011257	0.0062964	-0.0076524	-0.0082501	-0.011307	-0.023012	-0.01826	-0.011603	-0.0083547	-0.020842	-0.01161	-0.010145	-0.011489	-0.0063071	-0.010258	-0.017203	-0.017485	-0.012571
910.01	0.017372	0.0012814	0.0024319	0.008176	-0.0045644	0.00062462	0.011461	0.012106	-0.0066146	-0.0026888	-0.0020846	-0.0011453	0.0027713	0.0083325	-0.0096829	-0.0068494	0.010876	-0.023025	0.0011461	0.00055987	-0.0092688	-0.0080158	-0.0077139	-0.023377	-0.022989	-0.023657	-0.017537	-0.022723	-0.017346	-0.011206	-0.015973	-0.01312	0.0037963	-0.0094224	-0.0086679	-0.011288	-0.02471	-0.02339	-0.012525	-0.0092724	-0.021791	-0.0096824	-0.0076035	-0.0092487	-0.0057103	-0.0078281	-0.014799	-0.016214	-0.01097
920.04	0.011184	0.00030374	0.00035407	0.0071266	-0.0048684	0.00045303	0.010095	0.011325	-0.0073165	-0.0045339	-0.0027922	-0.002498	0.0033186	0.0079853	-0.011681	-0.0071201	0.0068912	-0.024499	-0.0032293	0.0038433	-0.011877	-0.0069136	-0.0066267	-0.021999	-0.021622	-0.023483	-0.017721	-0.020769	-0.018537	-0.012896	-0.014371	-0.013547	0.003242	-0.0099313	-0.0072344	-0.012453	-0.023042	-0.02149	-0.012774	-0.0096137	-0.021943	-0.011028	-0.0080608	-0.011274	-0.0061356	-0.0084024	-0.018496	-0.019347	-0.011118
930.01	0.012688	-0.0028871	-0.0051943	0.0055784	-0.0055539	-0.0025402	0.0061637	0.010446	-0.00845	-0.004776	-0.0048755	-0.0037058	-0.0011529	0.0013849	-0.014854	-0.010842	0.0091127	-0.024971	-0.0026876	-0.0028847	-0.014749	-0.008943	-0.0082988	-0.023059	-0.022869	-0.024304	-0.017837	-0.02244	-0.018431	-0.013577	-0.015141	-0.013029	0.0022469	-0.01003	-0.0083373	-0.015496	-0.02468	-0.026265	-0.013181	-0.010073	-0.022983	-0.010155	-0.0073924	-0.0097681	-0.0053131	-0.008773	-0.016991	-0.017081	-0.010657
940.06	0.017179	0.00032611	-0.0032774	0.0068691	-0.0029836	-0.0008142	0.0085028	0.010896	-0.0061628	-0.003675	-0.0025296	-0.0015928	0.0052507	0.0079826	-0.010842	-0.0060759	0.01124	-0.024685	-0.00072526	0.0011449	-0.0096588	-0.0070865	-0.0082852	-0.022385	-0.02146	-0.023621	-0.016831	-0.021145	-0.017896	-0.011875	-0.014801	-0.012325	0.0044923	-0.0093248	-0.0072245	-0.011518	-0.02168	-0.019294	-0.012558	-0.008604	-0.021578	-0.0086537	-0.0067689	-0.0091574	-0.0058529	-0.0087355	-0.01544	-0.015939	-0.0096688
950.02	0.015324	0.001222	-0.0027922	0.0063552	-0.0051298	0.00048457	0.0071609	0.0097608	-0.0072368	-0.003843	-0.0033936	-0.0029425	0.0041737	0.0081848	-0.012962	-0.0082416	0.0067914	-0.027038	-0.0025675	0.0017232	-0.011917	-0.0090413	-0.0082354	-0.021845	-0.021062	-0.023103	-0.017423	-0.02078	-0.017359	-0.011272	-0.014666	-0.012349	0.0045457	-0.0093954	-0.0091235	-0.013634	-0.02217	-0.021112	-0.012553	-0.0084859	-0.022087	-0.011163	-0.007574	-0.0091068	-0.0060168	-0.0092189	-0.015891	-0.017457	-0.010761
960.05	0.015377	-0.0021985	-0.00083105	0.0050491	-0.0038807	-0.0017361	0.0071561	0.0068484	-0.0085074	-0.0051947	-0.0027923	-0.004466	0.0018911	0.0032856	-0.013904	-0.0097744	0.0083613	-0.02214	-0.00091141	-4.8102e-05	-0.013069	-0.0056719	-0.0055626	-0.020534	-0.020296	-0.021329	-0.016637	-0.019759	-0.015886	-0.011086	-0.013184	-0.010697	0.0056427	-0.0084013	-0.0077177	-0.010659	-0.021395	-0.014675	-0.010443	-0.0074364	-0.020128	-0.01072	-0.008843	-0.010157	-0.0063644	-0.010247	-0.017366	-0.017339	-0.011539
970.01	0.014361	-0.0016183	-0.0035127	0.009038	-0.0078334	-0.0018041	0.0072998	0.0075011	-0.007032	-0.0058467	-0.0034365	-0.0054615	-0.00099441	0.0060858	-0.011002	-0.0089048	0.005725	-0.022936	-0.0028112	-0.00068141	-0.013834	-0.0072504	-0.0065414	-0.022131	-0.021697	-0.022045	-0.016871	-0.020929	-0.016742	-0.011248	-0.01513	-0.01253	0.0057149	-0.0101	-0.0083854	-0.012165	-0.023492	-0.01872	-0.012976	-0.0095371	-0.021506	-0.0095343	-0.0077163	-0.010521	-0.0053407	-0.0090966	-0.017276	-0.017184	-0.012212
980.05	0.0087546	-0.0030356	-0.0042986	0.0028127	-0.0065537	-0.0024829	0.0048891	0.0059749	-0.010363	-0.0061913	-0.0043823	-0.0050925	-0.00066285	0.0040418	-0.015045	-0.0094136	0.0050555	-0.024688	-0.0045641	-0.0044047	-0.014767	-0.0073893	-0.0064493	-0.020958	-0.020908	-0.02441	-0.017519	-0.02181	-0.017895	-0.012519	-0.014587	-0.011951	0.0035535	-0.0096767	-0.0071906	-0.01316	-0.022551	-0.018773	-0.012967	-0.0081137	-0.020845	-0.010692	-0.00868	-0.010939	-0.0066643	-0.011195	-0.016645	-0.017985	-0.012072
990.01	0.010318	-0.0032199	-0.0028105	0.00060552	-0.0049408	-0.0029763	0.003745	0.0073218	-0.0078594	-0.0059562	-0.0072263	-0.0048804	0.0010976	0.004689	-0.013803	-0.0099064	0.0036975	-0.028569	-0.0019332	-0.0041153	-0.013771	-0.0086201	-0.0056687	-0.020618	-0.021186	-0.024001	-0.017896	-0.021822	-0.017794	-0.012886	-0.014807	-0.012394	0.0046467	-0.0096523	-0.0094273	-0.013136	-0.022255	-0.017958	-0.013447	-0.0078608	-0.021337	-0.011496	-0.0083496	-0.0098389	-0.0067806	-0.008243	-0.01793	-0.017227	-0.011635
1000.1	0.015992	-0.00083472	-1.1998e-05	0.0079601	-0.0051259	0.0016082	0.0083323	0.008563	-0.0054377	-0.0044375	-0.0031323	-0.0028896	0.0024175	0.0061452	-0.011612	-0.0093521	0.0084027	-0.023582	-0.00054763	0.0028387	-0.012887	-0.0060839	-0.0066638	-0.021038	-0.0211	-0.022219	-0.016043	-0.020932	-0.017521	-0.010862	-0.013734	-0.010949	0.0053417	-0.0083994	-0.0080936	-0.010933	-0.020851	-0.01417	-0.010873	-0.0090161	-0.022338	-0.011869	-0.0090168	-0.010896	-0.0067703	-0.010557	-0.018472	-0.018835	-0.011468
1010	0.0096082	0.00013473	-0.0010645	0.005679	-0.0068333	-0.0019301	0.0035398	0.0063971	-0.0081037	-0.0057999	-0.0038228	-0.0042768	-0.00023265	0.0026105	-0.012903	-0.0094693	0.0040138	-0.0266	-0.0018021	0.00082951	-0.012451	-0.0066691	-0.0089771	-0.023009	-0.021812	-0.02368	-0.01753	-0.022415	-0.018985	-0.013445	-0.014931	-0.0131	0.002188	-0.010694	-0.0097541	-0.013111	-0.023302	-0.022864	-0.013338	-0.0085266	-0.02312	-0.010496	-0.0080549	-0.01102	-0.0070679	-0.0090978	-0.016912	-0.017486	-0.011353
1040	0.004971	-0.0050997	-0.0065693	-3.2815e-05	-0.011527	-0.0069323	0.00054903	-0.00015761	-0.012433	-0.011102	-0.010032	-0.0099723	-0.0057948	-0.0024444	-0.018066	-0.015505	-0.0012486	-0.025298	-0.007158	-0.0040742	-0.01936	-0.011869	-0.010808	-0.024271	-0.024925	-0.025288	-0.020006	-0.024272	-0.020002	-0.015579	-0.018273	-0.014392	0.0011199	-0.012352	-0.012347	-0.01424	-0.026017	-0.019707	-0.014636	-0.011956	-0.02407	-0.013252	-0.010828	-0.012341	-0.0083306	-0.012072	-0.019476	-0.020061	-0.012343
1050	0.011959	-0.003249	-0.0027008	0.0040344	-0.010303	-0.004554	0.00081126	0.00019535	-0.011594	-0.0097154	-0.0092224	-0.0094234	-0.001756	-0.00023107	-0.014953	-0.013382	0.0019448	-0.028119	-0.0065602	-0.00062343	-0.015891	-0.011544	-0.0067349	-0.025938	-0.025286	-0.025577	-0.01908	-0.024546	-0.019748	-0.014118	-0.017212	-0.013302	0.00073466	-0.0126	-0.011261	-0.015157	-0.02553	-0.022301	-0.014579	-0.010911	-0.022384	-0.015217	-0.01053	-0.012653	-0.0087305	-0.011447	-0.019727	-0.020639	-0.014132
1060	0.01188	-0.003195	-0.0043321	0.0015889	-0.009932	-0.003884	0.0006666	0.0013405	-0.010803	-0.0092857	-0.0090052	-0.0086613	0.00048941	-3.4028e-05	-0.016869	-0.013239	-0.0010065	-0.022071	-0.0047518	-0.0014794	-0.017696	-0.0097247	-0.0080377	-0.023705	-0.023956	-0.023935	-0.019451	-0.022647	-0.018586	-0.014178	-0.016176	-0.013994	0.0013991	-0.011791	-0.010559	-0.013962	-0.025307	-0.0182	-0.013065	-0.01058	-0.023025	-0.013346	-0.0099661	-0.011373	-0.0079666	-0.010373	-0.017702	-0.019878	-0.013049
1070	0.0099824	-0.0023711	-0.0036329	0.0012691	-0.009763	-0.0048458	0.00087983	0.00097744	-0.010695	-0.0092316	-0.01014	-0.0091489	0.0024511	-0.00069344	-0.017099	-0.013856	0.0023488	-0.017024	-0.0075711	-0.0023457	-0.017488	-0.010028	-0.0098574	-0.02553	-0.025236	-0.025618	-0.020182	-0.023712	-0.02013	-0.014918	-0.017945	-0.015568	-0.00043103	-0.013346	-0.01252	-0.014488	-0.025808	-0.023675	-0.015446	-0.011365	-0.024997	-0.013476	-0.010651	-0.012069	-0.0091877	-0.010396	-0.017465	-0.019495	-0.014347
1080	0.0069704	-0.0033859	-0.0044975	0.001635	-0.0078331	-0.0044467	-0.00070989	0.001611	-0.011525	-0.010664	-0.0095296	-0.0093222	0.00045208	0.001106	-0.016173	-0.014425	0.0026569	-0.024446	-0.0073819	-0.0027182	-0.017766	-0.011069	-0.012951	-0.025596	-0.026405	-0.02676	-0.021773	-0.024564	-0.021041	-0.015615	-0.017577	-0.017026	-0.0021768	-0.01471	-0.011539	-0.015675	-0.025898	-0.022313	-0.015764	-0.012726	-0.025014	-0.013193	-0.010416	-0.010917	-0.0080231	-0.010089	-0.016656	-0.017961	-0.01238
1090	0.01056	-0.0035996	-0.0053697	0.0012119	-0.009375	-0.0050767	-0.0003	0.0025245	-0.010946	-0.009518	-0.0088328	-0.0089717	-0.00033125	0.002867	-0.016402	-0.013936	-0.00030545	-0.024281	-0.0071276	-0.0025057	-0.017479	-0.01027	-0.0092032	-0.026571	-0.024358	-0.025705	-0.020007	-0.023336	-0.019795	-0.013823	-0.017068	-0.013631	-0.0011669	-0.013497	-0.010269	-0.014579	-0.02664	-0.016167	-0.014025	-0.010515	-0.022662	-0.012595	-0.00885	-0.010322	-0.0079497	-0.010582	-0.017938	-0.01703	-0.011985
1100	0.014794	-0.0010759	-0.0037253	0.0055078	-0.0066126	-0.0035909	0.0022925	0.0020414	-0.0087549	-0.007027	-0.0091582	-0.0086728	0.00052471	0.0028686	-0.014873	-0.012303	0.0041517	-0.022092	-0.0040433	0.00019713	-0.013335	-0.0097552	-0.0080685	-0.025902	-0.024271	-0.024305	-0.02027	-0.024346	-0.01946	-0.01502	-0.017438	-0.014403	-0.00040283	-0.011566	-0.010021	-0.014781	-0.026146	-0.01655	-0.014581	-0.010501	-0.023486	-0.013499	-0.010096	-0.011971	-0.0078594	-0.011539	-0.020061	-0.017862	-0.012007
1110	0.0084929	-0.002891	-0.0036826	0.0018717	-0.0090016	-0.0049382	-0.00044927	0.00045802	-0.012166	-0.010013	-0.010445	-0.0087303	-0.002171	0.00028288	-0.017301	-0.015716	-0.00036688	-0.025448	-0.00727	-0.0050178	-0.017734	-0.010928	-0.0094045	-0.023032	-0.023691	-0.023588	-0.017862	-0.021495	-0.018559	-0.012238	-0.015925	-0.013228	0.0021606	-0.012239	-0.0096782	-0.013757	-0.023872	-0.01578	-0.012048	-0.011496	-0.022836	-0.013833	-0.010459	-0.011514	-0.0085833	-0.012203	-0.017339	-0.018952	-0.012625
1120	0.0095404	-0.0024695	0.0027146	0.0024852	-0.0099743	-0.0050216	-0.0010075	0.00099045	-0.011433	-0.0096937	-0.010586	-0.011384	-0.0046508	0.0010072	-0.015417	-0.014216	0.00033558	-0.022375	-0.0060984	-0.0027663	-0.018547	-0.011138	-0.011146	-0.026101	-0.02589	-0.02669	-0.020977	-0.026212	-0.021141	-0.015879	-0.01831	-0.01626	-0.0015202	-0.013313	-0.012393	-0.016135	-0.02687	-0.025712	-0.015613	-0.011552	-0.024479	-0.013301	-0.0096947	-0.011262	-0.0076479	-0.011536	-0.019251	-0.018742	-0.012668
1130	0.011654	-0.0031877	-0.0035033	0.003372	-0.0094368	-0.0037655	-0.0006167	-0.00054781	-0.010705	-0.0093055	-0.0091144	-0.0091282	-0.0035974	0.00093282	-0.016484	-0.013832	0.002462	-0.025571	-0.0085148	-0.0010819	-0.017215	-0.0097417	-0.0083099	-0.025781	-0.024161	-0.026291	-0.020366	-0.023679	-0.020588	-0.015709	-0.017136	-0.015376	-0.00020585	-0.013064	-0.011487	-0.014174	-0.026723	-0.020161	-0.013786	-0.011104	-0.024482	-0.015371	-0.011097	-0.011488	-0.0085245	-0.011534	-0.017624	-0.021356	-0.013259
1140	0.011972	-0.001363	-0.0023293	0.0025978	-0.0064917	-0.0025254	-0.0010257	0.001546	-0.01078	-0.0092751	-0.0083704	-0.0097669	0.0049055	0.0026859	-0.016852	-0.01299	0.0031988	-0.018687	-0.0048786	0.0016831	-0.017346	-0.012315	-0.011725	-0.026124	-0.02552	-0.026849	-0.020572	-0.026154	-0.02029	-0.016112	-0.019018	-0.014403	-0.00062601	-0.013532	-0.011233	-0.015264	-0.026337	-0.022739	-0.014792	-0.014549	-0.024323	-0.013759	-0.011557	-0.010525	-0.0079613	-0.011009	-0.018341	-0.019241	-0.012173
1150	0.014282	-0.0015757	-0.0013868	0.0027471	-0.0087243	-0.0017001	0.0034437	0.0015205	-0.010719	-0.0095375	-0.0094676	-0.0092428	-0.002213	0.0022645	-0.013879	-0.012415	-0.00056496	-0.025092	-0.0053764	0.0030771	-0.015635	-0.01017	-0.0093012	-0.024458	-0.025409	-0.024361	-0.019417	-0.024596	-0.020121	-0.015189	-0.01872	-0.015617	-0.00048632	-0.011603	-0.010407	-0.013602	-0.025828	-0.01845	-0.014269	-0.012619	-0.023223	-0.01299	-0.0090236	-0.011369	-0.007989	-0.0092694	-0.01651	-0.018481	-0.011599
1160	0.0095849	-0.0035638	-0.0023717	0.0040674	-0.011195	-0.0047393	0.00082569	-4.934e-05	-0.01143	-0.00972	-0.010128	-0.009169	-0.0036804	-5.4749e-06	-0.016837	-0.01339	0.0010291	-0.021571	-0.0061837	0.0005687	-0.016868	-0.0091301	-0.008844	-0.024328	-0.024314	-0.025189	-0.019917	-0.02556	-0.020336	-0.014846	-0.017817	-0.015004	0.0013628	-0.013004	-0.011291	-0.013186	-0.02575	-0.017696	-0.013706	-0.014963	-0.024272	-0.01213	-0.0093244	-0.01101	-0.0079231	-0.010553	-0.018256	-0.018325	-0.012317
1170	0.014845	-0.0031538	-0.001621	0.0025345	-0.0064143	-0.0035162	0.00017788	0.0038213	-0.011212	-0.0093597	-0.011497	-0.0078899	-0.00068904	0.00359	-0.017808	-0.012743	0.0010575	-0.022055	-0.0065666	0.001345	-0.014793	-0.012374	-0.0080788	-0.026221	-0.025087	-0.025645	-0.02047	-0.025155	-0.021413	-0.0141	-0.019246	-0.01451	-0.0025386	-0.012759	-0.010994	-0.013781	-0.02712	-0.017952	-0.014793	-0.012271	-0.022887	-0.011768	-0.0099554	-0.010561	-0.0074683	-0.0105	-0.017805	-0.018201	-0.011711
1180	0.0098805	-0.0024251	-0.0025129	0.0027588	-0.0094215	-0.0055917	0.0019002	0.0014699	-0.011579	-0.0096949	-0.0088902	-0.009562	0.0015124	0.00011496	-0.01553	-0.012159	-0.00034257	-0.024394	-0.0061405	-0.00084742	-0.017113	-0.010934	-0.0075106	-0.024319	-0.02512	-0.026135	-0.020456	-0.0247	-0.021064	-0.016287	-0.017359	-0.016127	-0.00065099	-0.013279	-0.011858	-0.013182	-0.026348	-0.01814	-0.014568	-0.014138	-0.024223	-0.013012	-0.010327	-0.010482	-0.0086458	-0.011847	-0.020282	-0.018889	-0.013255
Middle panel: Typical relationships between the ER Ca2+ levels and the relative changes in Eapp signals (signals from individual cells are piled together to make the plots)
ER-PM1111					ER-PM1211
[Ca2+]	relative Eapp				[Ca2+]	relative Eapp
0.457116	102.69				0.44273	99.351
0.455343	104.23				0.439459	100.2
0.424166	86.716				0.441918	98.242
0.441784	98.63				0.44362	98.794
0.443086	100.59				0.451395	102.05
0.444255	102.98				0.451797	99.819
0.439114	100.76				0.453815	101.63
0.445379	98.013				0.453469	101.21
0.419466	95.674				0.439003	94.177
0.416852	100.43				0.43559	93.514
0.425264	98.796				0.425807	94.978
0.429259	94.828				0.424665	97.437
0.419222	96.284				0.410875	92.979
0.413243	95.782				0.404464	90.608
0.410145	95.381				0.398723	88.55
0.415014	94.794				0.392063	81.472
0.363172	93.711				0.38363	76.651
0.364366	93.426				0.37441	73.559
0.377276	93.004				0.368442	66.336
0.389496	97.646				0.364815	64.26
0.392074	90.715				0.360315	51.438
0.384444	93.817				0.354792	51.265
0.376815	87.09				0.361016	44.179
0.366557	89.752				0.351242	40.497
0.36141	88.545				0.345818	35.909
0.370504	86.503				0.321156	28.953
0.349757	85.928				0.310601	28.911
0.348774	83.265				0.297973	24.286
0.311985	82.745				0.292116	23.501
0.334708	75.8				0.288944	19.247
0.307326	80.262				0.282802	17.157
0.304422	77.082				0.276478	16.956
0.297262	73.026				0.273471	14.096
0.287762	70.93				0.262245	12.599
0.280582	67.524				0.256311	9.5462
0.277464	57.14				0.253514	9.9791
0.273513	58.505				0.237024	11.088
0.286688	56.561				0.233156	5.6785
0.312623	56.679				0.225753	2.9515
0.292138	48.5				0.210209	2.4174
0.267901	45.119				0.203422	0.53645
0.268702	46.058				0.19245	1.8688
0.255875	41.45				0.184863	3.0506
0.242719	36.655				0.175598	3.265
0.236707	37.992				0.196279	3.2529
0.228661	31.535				0.180908	5.407
0.234044	29.728				0.167236	2.7224
0.226279	29.189				0.156934	3.4608
0.213049	29.951				0.133518	0.86159
0.211382	25.177				0.140616	3.5126
0.211372	21.639				0.129648	2.9408
0.196071	18.23				0.114694	0.62009
0.189074	15.622				0.097092	8.9305
0.177291	19.527				0.099414	2.6562
0.169128	12.238				0.092559	1.1818
0.162893	12.96				0.083688	2.2073
0.154042	17.649				0.065038	-3.6707
0.143527	11.583				0.063844	3.2936
0.141204	10.9				0.057025	2.9081
0.136133	7.874				0.050132	3.4137
0.136154	9.039				0.047269	1.0188
0.12352	7.4136				0.044978	2.0543
0.120165	11.34				0.04267	3.4251
0.106635	5.6864				0.035094	0.71536
0.090016	5.3314				0.035926	0.78967
0.090935	5.4905				0.029564	0.23878
0.075054	5.2058				0.025534	-0.16793
0.074083	5.3804				0.0252	2.0404
0.060099	5.2439				0.023365	1.0507
0.054241	2.5917				0.022901	1.1625
0.047283	4.3541				0.023324	1.4475
0.042644	5.3932				0.016543	0.8432
0.048785	6.2356				0.01485	0.40397
0.039065	4.1769				0.01384	-0.94552
0.035904	5.183				0.01644	0.59554
0.029523	4.8742				0.010694	0.17366
0.027908	1.9729				0.009523	10.476
0.030351	3.6176				0.006745	1.3843
0.018078	5.0898				0.00509	0.90207
0.010464	-0.25634				0.006303	1.3136
0.015731	0.90298				0.008145	1.6244
0.001982	2.1803				0.00984	-0.63555
0.004468	4.5409				0.010026	7.0751
0.016377	0.75646				0.009275	1.4534
0.009958	3.8961				0.002378	0.14604
0.018777	3.8627				0.01104	-0.85579
0.01601	1.1274				0.014988	-0.41161
0.007308	2.6664				0.01271	1.9577
0.452142	101.8				0.012524	0.91096
0.454015	104.18				0.01279	2.4341
0.42451	86.485				0.445068	98.405
0.442819	100.45				0.435357	99.753
0.443609	100.92				0.448108	98.054
0.450604	103				0.442741	101.28
0.442051	101.56				0.448119	102.61
0.450069	98.013				0.450593	99.566
0.433612	96.726				0.453915	101.24
0.424288	99.866				0.449545	102.28
0.431257	96.04				0.446927	97.39
0.428826	95.45				0.446961	94.381
0.42237	95.634				0.439949	94.312
0.411406	93.847				0.432024	93.064
0.411506	93.062				0.425453	93.58
0.409117	93.401				0.424	91.028
0.361968	91.308				0.415423	89.828
0.355514	89.891				0.417239	80.209
0.365615	89.503				0.405314	77.792
0.379034	90.372				0.389837	72.008
0.381804	83.196				0.395325	67.167
0.378979	84.629				0.383509	62.822
0.368837	77.573				0.380331	53.999
0.358215	78.198				0.3762	51.503
0.350172	72.098				0.371535	46.464
0.347323	71.614				0.363293	41.97
0.331229	64.829				0.36037	36.796
0.326982	61.941				0.328122	30.251
0.290535	58.486				0.322229	28.082
0.305588	52.727				0.305458	25.473
0.278985	51.188				0.302479	23.69
0.276361	47.718				0.299794	22.389
0.26393	43.343				0.292837	17.238
0.256322	40.255				0.283146	16.99
0.246419	37.015				0.281805	16.037
0.243143	27.682				0.267976	15.469
0.232544	25.907				0.263365	9.7585
0.236855	24.134				0.255567	9.7201
0.255481	24.191				0.239743	11.668
0.229716	19.429				0.237648	10.164
0.207676	15.47				0.231362	5.4866
0.200291	18.622				0.208806	3.804
0.184946	13.566				0.202274	1.8427
0.174783	12.48				0.19244	3.158
0.165531	12.617				0.181746	3.6424
0.153757	9.7268				0.17199	5.5233
0.15192	7.6961				0.187891	2.7118
0.139117	8.3943				0.177663	6.1527
0.12999	10.798				0.161417	3.4185
0.118356	6.7455				0.152583	4.4425
0.117537	4.2595				0.131693	2.0746
0.107736	3.7758				0.136558	3.0453
0.093314	3.1685				0.12352	3.9352
0.090016	7.0407				0.110723	3.0321
0.083747	2.9808				0.092168	9.9308
0.076805	3.7375				0.094088	3.6047
0.069617	6.3469				0.087429	2.123
0.060501	4.0481				0.078468	3.4137
0.061125	4.7454				0.060522	-2.4568
0.055674	2.3075				0.058582	3.7222
0.059055	2.455				0.053143	3.5444
0.053738	2.6316				0.044406	5.5989
0.051015	4.5837				0.044343	2.2129
0.044432	0.68244				0.043225	3.4153
0.032005	1.133				0.040301	3.522
0.03332	3.125				0.035286	2.8427
0.029771	0.22024				0.030388	3.6421
0.026371	2.9262				0.029493	0.50386
0.013071	2.822				0.021025	2.7501
0.010345	0.80302				0.022599	0.27793
0.009636	2.5133				0.02051	4.1171
0.003155	2.6994				0.02013	1.7494
0.01631	3.3052				0.02281	3.7204
0.004132	2.9487				0.010488	2.716
0.004643	1.2506				0.012232	2.4151
0.012968	-0.013149				0.009583	2.8405
0.008244	0.3145				0.010864	1.1961
0.000667	0.24563				0.007068	3.5677
0.007239	0.98316				0.009053	3.9384
0.009746	2.7198				0.003106	5.3425
0.015953	2.7197				0.001614	1.3259
0.012265	-0.03084				0.011263	-1.8575
0.009525	2.6805				0.010185	1.0934
0.002195	0.42351				0.00815	0.047648
0.458344	101.92				0.01331	0.68443
0.448765	102.22				0.013119	4.0778
0.419577	88.855				0.442496	99.098
0.443108	100.46				0.436046	101.51
0.44901	102.87				0.447974	97.629
0.448921	101.86				0.440594	99.726
0.435935	100.48				0.45474	101
0.444389	97.502				0.45193	101.48
0.437257	95.027				0.450459	99.859
0.424632	99.451				0.454495	101.5
0.441484	95.015				0.439837	92.817
0.444288	95.878				0.43299	91.396
0.432701	95.966				0.424166	88.43
0.426285	91.858				0.421793	91.236
0.425586	92.306				0.404044	87.671
0.41828	91.717				0.395226	82.644
0.369528	87.608				0.388978	78.752
0.35921	91.689				0.387624	71.755
0.375761	88.424				0.368815	65.22
0.387646	87.711				0.361377	63.239
0.38627	77.833				0.350696	55.749
0.378781	82.773				0.351853	52.016
0.365012	73.72				0.3468	45.981
0.361574	77.711				0.338952	40.538
0.351187	67.728				0.341142	36.263
0.344204	66.092				0.331392	34.135
0.331022	60.478				0.322392	29.368
0.322837	58.349				0.296293	26.634
0.283296	55.575				0.286355	22.928
0.297251	46.162				0.274123	20.183
0.275354	48.332				0.264378	15.791
0.265798	45.295				0.258462	16.262
0.257568	39.339				0.254067	14.617
0.25057	38.016				0.241744	12.619
0.238939	34.203				0.235005	9.3724
0.236147	21.235				0.222006	11.61
0.224594	23.729				0.216909	7.5725
0.226827	23.278				0.207676	6.5073
0.248849	20.822				0.190704	9.8558
0.220754	17.038				0.189074	6.9924
0.200083	12.047				0.180401	2.5244
0.190559	14.059				0.164863	-1.2647
0.177942	11.154				0.156474	0.2175
0.161622	10.711				0.148049	-1.0517
0.154594	9.8464				0.143385	4.3124
0.133881	9.7726				0.128863	3.2049
0.138723	5.7247				0.140758	2.162
0.127365	7.5183				0.129507	4.9971
0.119575	10.648				0.11587	2.3353
0.10839	6.1609				0.10964	2.7093
0.108688	5.7597				0.090867	2.0521
0.092638	2.1062				0.095952	2.5647
0.083914	1.1807				0.088454	1.5292
0.073579	7.8482				0.075418	2.0592
0.068938	1.7757				0.062425	6.2079
0.066839	3.554				0.065211	2.9885
0.055999	8.9805				0.062908	1.9584
0.047651	2.2354				0.05639	3.413
0.047011	3.637				0.039622	-6.6879
0.044794	2.8927				0.039419	2.6552
0.051395	3.4792				0.036554	4.7
0.040503	1.7192				0.033123	1.1482
0.039963	5.3058				0.033667	2.7134
0.032396	-3.0552				0.029722	4.506
0.018702	-1.0375				0.030747	1.1748
0.021195	2.1476				0.026253	1.5656
0.014883	1.6524				0.027804	1.4944
0.015884	2.6554				0.024187	1.8158
0.004777	-0.23793				0.021402	2.1696
0.008447	4.5324				0.019349	-1.1082
0.002485	1.7639				0.022463	2.2214
0.016431	3.5117				0.021925	1.7817
0.007326	-1.3873				0.021607	3.7514
0.458266	102.07				0.014174	1.9716
0.455175	105.21				0.016628	1.1491
0.422048	86.809				0.017702	0.92658
0.439526	98.355				0.019273	-0.34633
0.441907	101.71				0.015069	1.4235
0.446448	101.78				0.013096	13.028
0.433112	101.18				0.018277	1.6816
0.451808	98.742				0.013809	0.48551
0.425896	97.231				0.012517	0.92687
0.411461	98.276				0.0152	1.5694
0.410798	97.29				0.014552	2.2558
0.415811	95.655				0.007693	0.35155
0.412734	96.685				0.01786	9.0733
0.400886	95.661				0.000569	2.4419
0.394576	95.094				0.001594	1.0626
0.392823	94.539				0.009008	-0.80498
0.354464	92.73				0.01718	2.9576
0.343201	90.795				0.015999	2.0548
0.360523	91.432				0.017124	-0.014969
0.365812	92.101				0.023172	1.308
0.363665	85.342				0.019161	0.95364
0.368333	85.355				0.021628	2.2005
0.354027	82.438				0.020001	1.4958
0.345491	82.632				0.448899	99.232
0.337983	78.094				0.437947	100.1
0.33361	77.811				0.445569	99.383
0.322349	73.368				0.440783	99.438
0.310438	70.575				0.446415	100.58
0.285647	66.77				0.44842	100.77
0.305318	64.103				0.450849	100.38
0.279007	64.265				0.446894	101.64
0.27935	58.328				0.436679	93.385
0.268969	55.568				0.433712	91.173
0.263994	52.69				0.425053	92.068
0.252195	49.496				0.420286	88.237
0.249561	42.088				0.4102	84.568
0.248648	41.017				0.402211	81.249
0.251133	39.378				0.397741	79.241
0.272497	36.711				0.399263	71.311
0.247883	32.064				0.393032	66.888
0.228229	28.301				0.382343	63.71
0.224847	29.409				0.371491	56.912
0.215744	25.691				0.371261	53.035
0.20051	25.068				0.3708	46.618
0.190195	23.366				0.35629	41.795
0.18619	19.812				0.356815	37.273
0.184397	18.902				0.34572	34.23
0.172876	18.019				0.337559	30.287
0.167226	15.785				0.314484	25.575
0.154073	15.441				0.29835	24.321
0.155615	13.374				0.288547	20.401
0.144522	10.326				0.282717	20.132
0.138915	9.7079				0.273524	16.718
0.128853	12.549				0.269311	14.25
0.115182	8.037				0.260806	14.253
0.116149	10.568				0.251313	11.55
0.103608	11.123				0.237141	10.687
0.093823	8.5216				0.230992	11.455
0.09161	10.259				0.224163	7.8145
0.087873	6.5257				0.20594	9.7082
0.088762	6.6058				0.203172	8.0829
0.085282	6.1945				0.193594	3.3884
0.080176	8.2154				0.175691	-0.53771
0.073042	5.4097				0.172536	0.81469
0.05877	7.1058				0.162093	0.40803
0.060663	3.6165				0.149821	2.8114
0.048931	5.9989				0.135436	4.9459
0.051636	5.0659				0.150167	1.8214
0.033617	5.0336				0.13674	5.6856
0.030314	4.3111				0.123229	3.6823
0.032192	4.973				0.114474	4.064
0.021133	4.0899				0.094971	2.2617
0.035446	4.1766				0.102116	3.7004
0.023912	6.5136				0.090867	3.5762
0.024502	4.6569				0.078658	2.4219
0.015399	5.861				0.062022	9.0858
0.014615	3.499				0.065847	4.0438
0.022899	2.755				0.059911	2.1748
0.009298	3.288				0.054935	5.1788
0.019156	2.7167				0.036925	-5.2825
0.006532	3.6325				0.03353	5.8784
0.005081	1.8456				0.028658	5.4476
0.013603	4.513				0.024967	4.6136
0.017765	2.8989				0.024661	4.1868
0.010634	3.129				0.02335	3.8407
0.016189	3.5643				0.021474	3.1097
0.016918	1.9303				0.018778	3.4325
0.001176	2.7421				0.018896	2.2024
0.009329	2.4189				0.016783	2.8772
0.001991	1.5973				0.01041	4.5437
0.002384	4.1065				0.008638	1.3766
0.002782	3.4284				0.006365	3.2586
0.449679	100.09				0.009822	0.59582
0.454517	103.23				0.0157	2.8858
0.431901	90.125				0.003007	4.3896
0.44803	100.72				0.006788	0.58768
0.44036	101.81				0.008389	2.2028
0.448175	101.97				0.007713	1.8846
0.44105	101.08				0.007783	2.5775
0.450738	100.78				0.011298	-0.5977
0.428715	99.798				0.015587	0.50319
0.42145	101.84				0.0123	2.4005
0.424798	101.29				0.01679	2.1593
0.426695	100.99				0.01606	3.0686
0.415434	100.17				0.44509	98.278
0.406685	100.53				0.435579	101.96
0.399484	99.249				0.450013	97.79
0.398987	99.611				0.446738	100.82
0.355219	97.353				0.448754	101.66
0.3486	95.981				0.447896	100.94
0.359046	96.249				0.451418	101.05
0.369769	96.542				0.447874	100.95
0.372051	93.285				0.431768	96.116
0.370361	93.416				0.421838	92.15
0.367653	90.594				0.409249	93.201
0.355536	90.578				0.40905	91.85
0.35015	89.135				0.391985	87.19
0.351154	86.636				0.387437	85.156
0.339105	84.369				0.385016	81.434
0.334871	81.709				0.390807	76.715
0.304486	79.367				0.375047	71.769
0.318609	75.234				0.371096	66.238
0.297499	72.65				0.368245	63.134
0.299417	70.704				0.361957	58.55
0.289944	66.335				0.363983	54.259
0.28599	63.27				0.360742	47.856
0.280593	59.802				0.360326	47.052
0.279103	53.707				0.356443	41.9
0.2768	52.183				0.360753	39.84
0.277207	47.998				0.328133	34.878
0.304951	47.231				0.325755	32.349
0.283264	40.231				0.312753	29.317
0.263269	36.106				0.315241	27.05
0.263397	35.562				0.310795	23.92
0.254056	30.918				0.314516	18.694
0.244341	29.148				0.311822	19.484
0.238463	27.795				0.306894	16.575
0.232734	22.73				0.301832	14.453
0.230053	19.675				0.302242	11.702
0.218295	18.4				0.301509	10.337
0.211623	18.456				0.289772	13.575
0.20336	15.091				0.293009	9.0903
0.200093	12.995				0.292289	4.761
0.187559	11.339				0.27605	2.7942
0.179109	10.47				0.276907	3.6629
0.170692	11.472				0.269867	4.4783
0.159532	8.1791				0.268873	5.7237
0.155176	7.827				0.26536	5.2956
0.145497	10.501				0.301983	3.1216
0.136811	8.1914				0.291837	4.9669
0.134033	8.2259				0.279971	2.1062
0.126059	5.79				0.273695	2.4942
0.123189	5.6245				0.25159	-0.38343
0.110495	5.2903				0.272262	2.5167
0.104122	6.3731				0.264741	1.0767
0.100932	4.4718				0.254949	0.75698
0.087798	2.7382				0.229747	2.6203
0.08406	4.1042				0.24609	0.77333
0.076207	3.4602				0.239701	-0.99125
0.071604	3.504				0.229663	-0.2341
0.061895	4.5957				0.208859	-6.1999
0.05763	2.776				0.203255	-0.7188
0.05489	3.2576				0.196404	-0.71563
0.048571	4.1409				0.19139	-2.0678
0.049149	4.9883				0.188036	-1.4485
0.04515	5.567				0.182429	-0.12247
0.042068	3.4672				0.178479	-1.3232
0.03714	3.637				0.170486	-1.3068
0.033704	2.2589				0.163991	-2.2879
0.033407	2.4792				0.157353	-2.4293
0.028756	3.1149				0.149006	-1.823
0.024696	1.4499				0.144867	-5.3657
0.028924	1.7499				0.139786	-1.8509
0.021729	3.4791				0.135093	-2.4657
0.021581	0.80697				0.130464	-1.7723
0.016501	3.1247				0.123129	-1.6153
0.018732	4.2412				0.114375	-1.0281
0.020485	2.3316				0.109799	-1.774
0.021339	2.9914				0.103568	-2.6971
0.020861	2.3273				0.098617	-1.8799
0.009338	2.1701				0.092119	5.3994
0.016885	1.8158				0.087893	-0.40986
0.010139	3.1443				0.081358	-2.0777
0.013573	2.035				0.079546	-2.0867
0.011	2.6806				0.075479	-1.6641
0.005431	0.63761				0.073092	-2.8568
0.003905	1.2991				0.061093	-3.8543
0.451473	100.01				0.060955	-1.9099
0.453068	103.44				0.06141	5.0447
0.427705	90.197				0.051416	1.9575
0.446036	100.59				0.048261	-0.80656
0.442608	100.93				0.046222	-1.682
0.446872	102.04				0.043417	1.0927
0.439715	102.28				0.044123	-0.42949
0.453536	100.49				0.042715	-2.5687
0.448309	96.844				0.045781	1.0698
0.441061	98.077				0.042259	-1.8079
0.442085	97.881				0.04106	-1.6486
0.437891	97.69				0.041487	-2.5069
0.438425	96.501				0.037687	0.31037
0.428904	95.514				0.037354	1.2031
0.428093	95.561				0.033324	0.43552
0.424521	96.1				0.445914	98.859
0.37977	95.091				0.444244	100.4
0.375783	93.805				0.445546	99.078
0.386149	92.457				0.44224	99.203
0.400201	94.699				0.448543	103.15
0.402442	89.546				0.448175	100.9
0.398712	92.47				0.448208	99.839
0.396439	89.651				0.448665	100.86
0.38418	89.899				0.429425	92.154
0.377463	85.308				0.42176	91.57
0.372106	85.79				0.412734	90.303
0.358926	82.246				0.410709	90.121
0.355547	80.228				0.396152	89.62
0.324963	76.074				0.392525	84.456
0.341752	74.923				0.37977	81.414
0.31706	71.957				0.377825	75.691
0.313975	70.167				0.364925	71.138
0.304303	66.467				0.361355	68.966
0.300376	63.108				0.359265	62.248
0.293461	60.654				0.358597	59.214
0.293601	53.545				0.353918	54.128
0.289073	50.419				0.349189	49.286
0.290751	47.514				0.351438	45.82
0.319747	44.543				0.342983	41.778
0.295173	38.285				0.339573	40.245
0.274284	35.489				0.319032	36.503
0.269375	34.617				0.312471	35.339
0.25563	29.495				0.306419	30.249
0.244531	26.89				0.301401	30.239
0.237204	23.047				0.297628	25.004
0.232048	19.186				0.300323	23.451
0.226248	17.32				0.294408	21.445
0.214212	15.705				0.291869	18.75
0.210094	15.113				0.285024	17.044
0.202336	12.665				0.285829	15.639
0.197716	10.574				0.281193	12.392
0.185184	9.4006				0.272743	16.434
0.179295	8.0962				0.276264	13.123
0.170455	9.2589				0.275622	9.0473
0.158754	5.5731				0.264303	6.3926
0.154338	6.6184				0.26552	6.1956
0.144126	7.6981				0.258952	6.4304
0.136902	6.0929				0.258281	7.4187
0.132519	5.6365				0.255279	10.042
0.122628	4.4929				0.284498	7.111
0.121476	3.4781				0.27816	7.0521
0.110982	3.6096				0.268553	7.0762
0.103796	5.1277				0.266289	5.2914
0.096336	1.8396				0.242412	4.9642
0.083801	2.3267				0.257536	5.3525
0.082541	3.1136				0.248457	4.9452
0.073275	2.7857				0.243916	3.8664
0.070419	2.3429				0.224731	6.9786
0.061391	2.4481				0.233452	3.8614
0.055866	1.8084				0.226364	1.276
0.053857	2.2197				0.220491	3.7727
0.047352	2.5254				0.197185	-3.9271
0.046831	2.8967				0.195071	4.2946
0.042405	4.1416				0.189759	3.0459
0.036774	2.6265				0.186739	4.2156
0.036196	2.6579				0.182419	1.8757
0.030579	2.152				0.17945	1.3274
0.033243	3.1442				0.172196	1.878
0.026939	2.1702				0.16701	1.6355
0.023315	1.5791				0.162883	0.36052
0.025813	3.3134				0.156351	0.17093
0.020893	3.0855				0.14752	1.921
0.018406	0.87042				0.143517	0.72787
0.01709	3.8301				0.136962	0.1799
0.020695	2.2128				0.134467	-0.81457
0.019782	1.4421				0.129256	0.7436
0.017761	2.7531				0.121897	2.5173
0.02029	2.3252				0.115471	0.64389
0.009295	2.2449				0.110703	-0.19042
0.020209	0.84348				0.10612	0.5991
0.009299	1.6516				0.100173	-1.2551
0.011921	2.2596				0.09348	9.7499
0.010948	1.2199				0.091629	0.083967
0.004896	1.1881				0.084094	-1.5356
0.457719	101.11				0.081413	1.3794
0.45619	103.26				0.076789	-0.87295
0.426052	89.469				0.075712	-1.9862
0.443776	100.11				0.063695	-0.63664
0.440349	101.38				0.062074	0.10262
0.446693	101.55				0.065997	7.6628
0.433723	100.52				0.054986	4.3091
0.444667	100.36				0.051493	0.38125
0.436991	98.645				0.050202	1.0192
0.429525	98.899				0.045444	0.66528
0.437402	97.772				0.042259	0.25157
0.443097	97.409				0.044595	-1.6509
0.447429	98.21				0.046878	-0.14578
0.435779	98.308				0.043382	-0.59099
0.435212	97.581				0.041331	0.66608
0.435312	97.711				0.042846	-0.6634
0.385874	97.386				0.039685	0.25865
0.382618	97.806				0.038685	0.0073705
0.394906	96.936				0.032474	0.56449
0.405668	97.728				0.441517	97.775
0.408663	95.518				0.436768	100.12
0.40643	97.833				0.450816	98.24
0.402266	94.412				0.445335	100.93
0.391148	94.449				0.451607	103.06
0.384081	93.116				0.447852	101.46
0.383487	93.713				0.456804	100.59
0.367072	91.474				0.450002	102.28
0.362384	89.859				0.429159	94.978
0.337853	89.878				0.430358	92.949
0.355809	87.403				0.417538	93.879
0.32986	86.059				0.419122	91.188
0.329327	85.43				0.406364	89.947
0.321741	82.886				0.401857	86.914
0.318609	79.23				0.389903	84.431
0.305005	79.347				0.391776	80.256
0.305782	71.952				0.377463	73.156
0.298792	69.987				0.370263	69.689
0.304648	69.038				0.363085	64.372
0.342002	66.615				0.360271	60.936
0.314516	61.693				0.358816	54.341
0.28903	59.093				0.357044	48.864
0.290514	59.125				0.35488	46.106
0.278299	54.298				0.343866	42.457
0.265958	52.239				0.345153	38.288
0.262853	50.028				0.311466	34.149
0.257504	45.369				0.309379	31.26
0.255779	42.031				0.29584	28.164
0.243863	40.382				0.296626	25.091
0.237183	39.585				0.29202	21.994
0.232248	36.535				0.28744	17.079
0.231562	33.167				0.279553	17.215
0.214003	29.816				0.272561	14.718
0.20934	27.061				0.265339	13.962
0.20025	27.899				0.262917	12.311
0.194468	23.76				0.256269	9.3552
0.189302	22.93				0.242136	12.191
0.180339	23.723				0.243323	8.2695
0.174752	20.478				0.235544	4.8247
0.170846	19.464				0.220754	2.0452
0.162575	16.658				0.217403	3.1997
0.156995	15.972				0.206568	4.514
0.149067	13.279				0.199165	5.2396
0.142989	14.578				0.189655	3.1772
0.137306	11.475				0.209759	3.7888
0.124523	11.472				0.198967	5.8307
0.118136	11.155				0.184469	4.9782
0.112364	9.9551				0.178995	4.3593
0.106259	9.4999				0.158212	2.2474
0.094971	8.3232				0.16434	5.1984
0.091796	7.8394				0.154451	5.6818
0.08746	7.5022				0.143436	3.8299
0.079353	7.9803				0.124814	6.9549
0.079983	7.6148				0.126089	4.6096
0.069674	9.9777				0.121947	4.5852
0.06919	7.9529				0.113996	3.2358
0.063099	8.813				0.098243	-2.2663
0.057873	5.8505				0.092383	4.989
0.055218	5.1855				0.087051	5.3872
0.047785	5.3526				0.085697	3.9332
0.045505	5.7422				0.081673	3.4957
0.041697	4.5212				0.079217	4.4191
0.036785	5.892				0.076913	3.701
0.034042	3.4148				0.072836	3.6342
0.033369	6.3903				0.069783	3.1433
0.031137	5.2687				0.062641	1.0649
0.030492	4.1883				0.059774	3.7641
0.027992	4.0175				0.05478	1.6905
0.028391	5.3534				0.052801	3.0406
0.017112	4.6862				0.052982	1.5084
0.022884	2.7671				0.052953	2.2872
0.01568	3.909				0.04494	2.4264
0.016531	3.2539				0.041515	2.7462
0.013711	3.2515				0.036382	2.2362
0.007731	3.3217				0.036638	1.5886
0.008128	2.1448				0.033528	1.2948
0.001486	3.8258				0.028554	12.517
0.456269	101.17				0.027767	2.5229
0.457886	102.86				0.023273	0.76466
0.429603	89.035				0.023581	1.8761
0.440649	100.05				0.018934	1.6039
0.441105	100.94				0.021177	1.3133
0.44362	103.18				0.008291	-1.5165
0.437224	100.97				0.007589	0.97822
0.445391	99.472				0.017081	9.1505
0.429892	98.306				0.006182	3.7788
0.423345	98.975				0.012708	2.0229
0.431035	98.329				0.007292	1.2909
0.432612	97.8				0.007146	-0.95732
0.430991	98.433				0.012977	0.027752
0.422824	98.228				0.009901	1.4079
0.421294	98.363				0.009343	2.5388
0.423334	98.986				0.445636	98.023
0.376255	97.117				0.43609	101.26
0.368146	97.73				0.447484	98.986
0.383751	97.596				0.445179	100.38
0.395413	99				0.448141	102.15
0.398568	95.357				0.444723	100.67
0.395182	97.02				0.452878	100.68
0.390718	94.547				0.452164	101.82
0.382288	95.511				0.435746	93.242
0.373137	93.001				0.429947	90.063
0.373093	93.774				0.415169	91.98
0.358608	92.149				0.412136	90.005
0.352236	91.205				0.396803	87.194
0.326949	89.295				0.394344	86.72
0.34632	87.701				0.387778	83.46
0.316887	88.309				0.386776	78.203
0.314679	85.506				0.372018	71.352
0.30953	83.451				0.360851	67.952
0.305858	81.723				0.360436	63.89
0.297036	77.022				0.35653	58.252
0.294225	73.727				0.356476	53.62
0.289493	71.313				0.350827	46.69
0.292052	70.428				0.350925	46.133
0.329175	67.809				0.345643	40.066
0.302501	63.267				0.340129	37.902
0.276061	59.329				0.309498	32.442
0.273856	59.069				0.307423	30.943
0.263194	55.233				0.293343	26.173
0.253184	52.302				0.290492	24.543
0.249731	50.341				0.286012	20.441
0.243715	45.148				0.285604	17.228
0.243673	42.668				0.276917	17.592
0.231826	41.243				0.273513	13.803
0.227639	39.504				0.265541	13.925
0.220512	36.706				0.260337	10.896
0.217329	32.443				0.256013	8.8786
0.207143	30.225				0.243938	12.224
0.202838	28.103				0.243461	8.909
0.193698	28.497				0.236707	5.8726
0.185474	23.727				0.219903	0.87318
0.182823	23.541				0.217266	3.2101
0.175515	24.407				0.20776	3.1604
0.169128	19.941				0.201314	5.3896
0.162975	19.836				0.191286	4.7235
0.158099	17.333				0.213615	4.3774
0.15722	16.87				0.201794	4.8459
0.148467	14.322				0.188669	4.5476
0.141762	15.9				0.179171	4.2652
0.135194	12.547				0.159727	1.024
0.122538	11.616				0.168706	6.3193
0.119985	11.782				0.157926	4.5929
0.111648	10.734				0.146229	4.3577
0.106002	10.611				0.126762	7.5884
0.097112	10.203				0.133569	4.2918
0.091894	8.4185				0.127576	4.1989
0.088439	8.9669				0.118825	4.3019
0.080703	8.3555				0.101337	-3.2832
0.077707	9.1094				0.09666	5.7712
0.074021	9.7186				0.091297	4.954
0.069027	7.7468				0.087241	4.4468
0.0634	7.6564				0.084977	4.4587
0.059194	6.6994				0.081764	4.7958
0.0558	6.8949				0.078039	4.8749
0.051496	6.8866				0.074282	3.7123
0.048842	5.219				0.070104	3.5956
0.046526	5.6738				0.064621	2.0057
0.03942	6.3603				0.059709	4.6074
0.040708	3.8865				0.059213	0.75825
0.035801	6.7007				0.05595	3.7411
0.038257	5.8047				0.054675	2.932
0.034224	4.3755				0.054942	3.3544
0.034509	5.9775				0.045461	3.4511
0.033676	5.3335				0.042413	4.4025
0.024721	4.952				0.039383	3.6816
0.030209	4.5228				0.038491	2.915
0.023013	4.7425				0.037125	2.6624
0.025303	4.1883				0.029474	14.422
0.021978	2.7663				0.031568	4.5107
0.019099	3.085				0.022414	2.9539
0.014253	2.3398				0.027852	1.7671
0.008916	2.9974				0.023213	2.176
0.010095	3.6035				0.022329	3.1995
0.460197	101.43				0.007271	-2.3589
0.454484	103.97				0.010841	2.0239
0.422702	89.856				0.018337	11.64
0.444912	99.914				0.006074	4.1986
0.432568	100.04				0.000473	0.22006
0.447507	101.03				0.013752	3.6783
0.436279	100.55				0.011144	2.8546
0.446048	100.36				0.014048	0.33841
0.430513	98.182				0.015099	1.0157
0.423057	97.85				0.016209	3.5325
0.432235	97.614				0.01682	2.1358
0.431246	95.425				0.013144	2.8846
0.427727	94.598				0.441117	99.479
0.417073	92.095				0.439404	100.72
0.399208	89.139				0.445023	97.1
0.392669	85.363				0.444567	98.791
0.33917	80.749				0.452911	100.82
0.32569	75.915				0.450793	101.12
0.332642	70.224				0.453792	101.03
0.335448	65.75				0.453815	101.98
0.332164	57.734				0.435357	96.822
0.319205	53.269				0.429692	96.738
0.303386	46.647				0.416818	94.396
0.289944	42.798				0.418225	95.712
0.269781	37.439				0.405237	93.124
0.260422	33.746				0.402376	90.743
0.233769	29.979				0.392437	89.062
0.219545	26.92				0.390707	85.168
0.18788	23.069				0.381408	81.124
0.193729	19.985				0.376749	79.081
0.161878	19.403				0.367215	74.361
0.152491	17.276				0.367478	71.644
0.135174	15.508				0.366119	65.837
0.121967	13.668				0.360632	61.091
0.107884	13.3				0.363369	57.9
0.09608	11.149				0.358182	53.633
0.086635	10.916				0.34968	47.699
0.079684	11.138				0.32684	44.679
0.090867	11.033				0.318891	41.433
0.070833	9.4474				0.312439	36.738
0.054392	6.8209				0.309195	34.449
0.047516	8.7559				0.306138	30.235
0.04017	7.6978				0.304368	27.434
0.018001	7.0838				0.300409	26.889
0.014148	8.7937				0.29528	21.449
0.017192	5.9961				0.287741	20.932
0.00437	7.1332				0.285732	15.916
0.451696	101.2				0.281622	14.075
0.446894	104.25				0.269482	17.35
0.421128	90.196				0.270904	12.226
0.451641	100.65				0.267378	8.0227
0.444344	100.53				0.253982	5.1625
0.451306	101.14				0.25362	4.0121
0.442396	100.12				0.245008	3.2303
0.451451	99.523				0.241342	5.7643
0.439392	97.448				0.234931	6.4984
0.428049	98.051				0.26393	6.8275
0.436112	97.72				0.254258	5.6946
0.432979	95.374				0.241797	3.0467
0.429869	93.975				0.237003	4.4697
0.419167	93.074				0.211969	1.7746
0.402387	89.564				0.226069	3.7573
0.398358	85.555				0.219136	5.3098
0.3474	81.186				0.207561	2.5462
0.330729	76.644				0.18564	5.2576
0.336775	70.559				0.194281	4.3695
0.335502	67.074				0.189157	2.6912
0.329794	58.267				0.178696	2.8346
0.31914	53.75				0.157834	-6.6986
0.302296	47.1				0.153777	4.5026
0.285271	42.4				0.14749	2.906
0.270316	37.846				0.142462	4.9876
0.260039	34.229				0.140079	2.7529
0.234783	29.925				0.136669	3.9073
0.22066	27.156				0.131461	2.5588
0.186791	23.77				0.124473	2.6188
0.194322	20.002				0.117137	0.89117
0.162339	18.331				0.111111	1.7255
0.152155	18.459				0.103746	2.6327
0.137256	15.64				0.100222	1.1235
0.123119	15.097				0.093284	2.6108
0.107904	13.65				0.092315	1.5288
0.095658	11.009				0.087826	1.6942
0.086081	10.707				0.078691	1.6391
0.083336	10.165				0.074199	2.769
0.089899	10.981				0.068756	1.9052
0.069727	9.056				0.065311	2.9748
0.052491	8.0317				0.060155	0.68873
0.043041	8.9557				0.054953	15.488
0.035235	7.7556				0.052618	2.277
0.018536	8.2108				0.045871	0.20912
0.008645	8.35				0.044891	2.7119
0.017972	6.2435				0.042981	0.79545
0.453101	101.07				0.039946	0.84625
0.453937	103.59				0.026562	-2.3626
0.426307	90.773				0.027915	0.20199
0.446738	100.33				0.033855	12.45
0.440571	101.39				0.020233	3.9243
0.450024	100.55				0.017034	2.8689
0.437191	100.61				0.015989	2.7555
0.450058	99.539				0.015415	2.102
0.454383	97.462				0.012844	2.3282
0.442341	98.467				0.016939	1.9178
0.45183	97.445				0.024822	2.8046
0.4448	95.937				0.022867	2.0354
0.441406	96.223				0.024578	0.63248
0.436868	94.32				0.02574	1.6452
0.424632	93.554				0.022401	1.0263
0.416464	91.611				0.025114	1.5282
0.368366	89.204				0.021102	2.2458
0.35382	86.394				0.443966	98.571
0.363807	84.04				0.439982	101.81
0.372874	81.964				0.443387	98.493
0.369385	76.886				0.439426	100.46
0.363161	74.063				0.448921	100.71
0.351089	68.185				0.452544	101.74
0.340455	65.852				0.454729	100.72
0.329621	60.991				0.452767	100.35
0.32365	57.911				0.448721	96.608
0.303709	53.465				0.441818	95.722
0.29088	48.738				0.436968	96.072
0.263183	45.506				0.432546	95.728
0.268777	40.853				0.423634	92.718
0.241596	38.614				0.420386	91.441
0.234889	34.925				0.413276	88.021
0.219556	31.697				0.411306	82.72
0.208587	29.581				0.399572	77.612
0.1968	26.662				0.393154	75.7
0.189344	22.552				0.391401	72.56
0.177146	21.217				0.385995	68.625
0.171969	20.964				0.382695	63.962
0.18535	19.844				0.374871	58.424
0.161407	16.22				0.376233	54.716
0.139603	14.328				0.369912	49.775
0.128833	16.077				0.358794	45.126
0.118905	13.218				0.333675	41.166
0.104151	12.137				0.324485	39.167
0.095511	11.842				0.316595	34.84
0.080025	10.458				0.3147	33.418
0.081109	9.945				0.310136	27.926
0.070789	10.385				0.310601	27.137
0.059933	10.029				0.302264	24.407
0.054149	9.6993				0.300215	19.078
0.05421	7.8379				0.290751	18.747
0.042835	6.8576				0.291095	16.42
0.037204	6.946				0.28335	13.037
0.031051	8.0387				0.268692	14.915
0.021337	6.9961				0.27022	12.29
0.020075	7.3141				0.264954	8.95
0.016044	8.0347				0.249763	2.0342
0.004281	7.0951				0.248711	4.9664
0.004649	6.2045				0.239606	2.5475
0.009949	6.5901				0.236157	5.6091
0.009616	6.5915				0.226933	7.4509
0.4584	101.49				0.25794	4.7654
0.46262	102.95				0.245814	5.1359
0.429625	90.421				0.234688	4.0399
0.442741	100.89				0.228651	3.2059
0.440616	100.97				0.202545	0.50544
0.448932	100.92				0.216521	2.6169
0.429747	99.74				0.210764	4.6409
0.435379	99.657				0.199478	0.5217
0.433723	98.18				0.177818	4.9865
0.427117	99.94				0.185837	3.7844
0.434868	97.916				0.17914	1.7941
0.433357	95.894				0.171536	2.8881
0.420574	96.116				0.149312	-6.4931
0.419366	95.834				0.143334	3.549
0.407779	93.748				0.137306	2.9893
0.40093	91.649				0.131713	2.9846
0.350259	89.194				0.127154	1.4886
0.344378	86.939				0.122889	3.1652
0.350838	82.984				0.118116	3.3925
0.358455	81.922				0.111717	0.64742
0.353951	76.006				0.105794	0.96232
0.349844	74.168				0.098391	0.93065
0.339649	67.464				0.09028	2.2503
0.326764	64.369				0.088763	2.0269
0.318815	60.085				0.083589	2.1441
0.309595	56.115				0.080045	0.29291
0.290923	52.113				0.076677	2.6668
0.281354	47.239				0.069106	1.0822
0.249094	43.869				0.063888	1.4612
0.261083	39.462				0.058443	1.9635
0.229747	37.415				0.055747	1.1597
0.22785	34.11				0.052366	-0.62962
0.212116	30.377				0.044769	16.239
0.201794	29.801				0.042844	0.60195
0.190933	25.556				0.032966	-0.21968
0.184148	21.178				0.035746	1.3589
0.172639	20.043				0.030701	0.25974
0.17133	20.112				0.03013	0.96313
0.180712	19.199				0.016862	-4.8092
0.159758	15.529				0.013198	-1.0256
0.139269	13.277				0.024249	12.011
0.128521	15.185				0.008985	4.2838
0.117896	12.243				0.014717	2.9436
0.105566	11.913				0.009132	-1.2649
0.096453	11.592				0.013598	0.21822
0.08273	10.585				0.014628	-0.44872
0.088503	9.6204				0.01238	0.037959
0.076221	9.0038				0.013435	1.7736
0.067001	9.9964				0.011391	1.1147
0.055955	8.0682				0.443476	98.338
0.058305	7.9179				0.435935	99.759
0.049228	7.1949				0.442096	97.278
0.040009	6.8				0.439281	99.699
0.034799	8.5682				0.45018	102.01
0.024183	6.5104				0.453224	99.568
0.023238	6.4766				0.456347	101.17
0.021462	7.9298				0.456358	105.51
0.005501	5.8444				0.452811	94.443
0.009246	5.7109				0.447562	94.829
0.016577	5.3815				0.441829	95.285
0.01968	5.2691				0.441384	95.977
0.015696	5.2224				0.431657	91.721
0.011242	5.842				0.430924	84.923
0.010707	3.8898				0.420563	82.045
0.465044	102.65				0.417272	69.921
0.45888	105.24				0.405193	63.78
0.428626	86.068				0.399572	66.033
0.44006	98.511				0.398778	55.486
0.440939	103.42				0.391313	52.983
0.441384	102.79				0.385148	41.779
0.423024	98.904				0.37821	39.203
0.437724	97.126				0.380111	35.422
0.401681	96.868				0.372051	32.363
0.395347	99.305				0.355787	29.033
0.40273	97.947				0.332457	26.473
0.399208	98.865				0.319823	24.202
0.396582	96.823				0.310601	20.903
0.387954	97.822				0.306441	22.123
0.379968	98.064				0.30208	16.463
0.383179	95.795				0.298027	17.581
0.350248	96.471				0.288396	21.698
0.33386	94.407				0.284401	9.901
0.356399	94.686				0.269343	15.178
0.361037	97.572				0.265381	8.5187
0.364136	89.295				0.256599	5.8881
0.362143	94.247				0.242221	9.9485
0.350532	92.177				0.243058	8.7596
0.349997	91.538				0.236284	4.1166
0.345698	91.826				0.22006	-2.7854
0.342351	91.639				0.219682	-1.0136
0.327514	87.769				0.209958	0.78736
0.320744	85.542				0.202274	3.671
0.299234	82.898				0.193708	7.4329
0.316692	79.273				0.218516	7.4052
0.292342	79.656				0.208744	4.566
0.288601	77.928				0.195092	0.64689
0.277389	71.688				0.186677	1.6487
0.279157	67.281				0.163724	2.6558
0.269546	65.648				0.170198	4.8658
0.265787	57.068				0.162545	8.2975
0.256013	55.46				0.151879	0.27789
0.263333	54.316				0.132822	10.341
0.296476	49.897				0.138318	6.862
0.269707	41.684				0.132146	2.6121
0.24782	35.075				0.123159	6.349
0.241151	36.928				0.101919	-6.7916
0.229452	31.661				0.101425	8.3784
0.22088	27.974				0.09555	3.4609
0.2165	25.265				0.089672	9.0979
0.208283	23.946				0.086991	1.4402
0.209759	19.48				0.081812	5.852
0.195706	15.559				0.077108	1.4881
0.183951	18.551				0.072669	4.2748
0.173669	13.14				0.06822	2.0991
0.174205	11.797				0.061758	3.5522
0.15902	9.6973				0.057701	2.9911
0.15677	7.2228				0.05678	1.3679
0.142756	9.1644				0.051843	4.1909
0.133639	7.4016				0.050616	0.41677
0.127465	8.519				0.04968	0.16833
0.117427	9.2886				0.039975	4.8721
0.109343	7.1973				0.037527	2.8748
0.103756	5.6866				0.036618	2.829
0.098135	4.228				0.033988	3.4801
0.100745	5.1078				0.029584	1.3709
0.088499	4.1536				0.022506	18.751
0.087116	6.5687				0.022893	2.2825
0.078829	3.4565				0.02236	-0.17489
0.065408	5.9152				0.02112	1.9142
0.066005	3.9238				0.016777	0.12546
0.060458	3.2601				0.016318	0.65638
0.060398	4.332				0.000582	-1.8952
0.046299	3.4009				0.013967	14.604
0.04363	0.78613				0.00103	-0.42393
0.042195	4.3081				0.008879	0.89905
0.034424	2.5803				0.00562	3.8081
0.038349	4.0791				0.007922	-0.98444
0.035509	3.3429				0.444834	99.617
0.032653	4.9368				0.439481	99.77
0.030874	3.0952				0.440761	98.549
0.026831	1.9963				0.442563	98.953
0.026002	3.0182				0.453803	99.743
0.017872	2.9879				0.450002	100.44
0.017141	0.6556				0.449044	100.12
0.024333	-0.90446				0.453424	103.58
0.015598	2.6847				0.449378	96.507
0.0158	0.48174				0.44959	92.611
0.010704	1.9991				0.442619	92.984
0.022713	2.5365				0.447295	94.864
0.029015	1.5329				0.436846	86.572
0.024696	2.6875				0.430769	82.59
0.027678	2.2171				0.418546	77.804
0.008353	2.5415				0.413973	66.163
0.022806	-0.10846				0.400853	62.803
0.010216	3.6865				0.393374	58.063
0.01566	3.0482				0.386237	51.231
0.020477	1.6955				0.387569	48.265
0.019208	-0.014526				0.377869	36.597
0.011911	0.18196				0.368497	35.169
0.012791	1.2252				0.369385	31.95
0.017558	2.0075				0.358729	27.496
0.451395	100.53				0.349102	28.478
0.45454	101.93				0.323151	24.436
0.426129	90.469				0.306743	22.319
0.439993	100.77				0.301875	15.217
0.43768	100.86				0.296982	19.129
0.452711	101.49				0.285969	17.338
0.444656	101.75				0.287977	15.419
0.454294	101.14				0.277646	19.373
0.407038	98.351				0.273246	4.7594
0.398712	98.413				0.255641	11.142
0.39312	95.205				0.250315	6.4671
0.38725	92.391				0.241914	9.4291
0.37373	90.028				0.226332	9.6739
0.3613	85.418				0.224573	6.0045
0.349331	81.663				0.219556	2.534
0.343452	79.721				0.204655	-2.4798
0.299169	73.388				0.199801	-0.22824
0.28801	68.244				0.187227	-0.023559
0.2906	61.223				0.180494	2.5584
0.28902	58.264				0.168562	5.7047
0.275847	49.832				0.188534	2.3751
0.266459	45.153				0.175196	9.9121
0.250995	38.309				0.16357	8.8653
0.227976	34.884				0.157291	3.7834
0.219209	29.813				0.133841	0.35555
0.206306	27.235				0.14013	2.6811
0.182978	23.17				0.129547	6.563
0.169725	20.304				0.115401	2.7193
0.138358	18.845				0.09843	10.652
0.134376	16.853				0.101337	6.8168
0.110683	15.222				0.100282	0.54363
0.104448	15.111				0.08584	2.3776
0.091414	13.361				0.065883	-10.733
0.081917	12.69				0.063175	5.2546
0.071913	11.16				0.056625	3.4572
0.060554	9.3276				0.051609	5.0867
0.055569	10.259				0.050311	1.2706
0.058394	9.6334				0.043082	3.2493
0.071201	9.8079				0.041734	1.5557
0.058907	8.5981				0.039237	5.3539
0.046107	7.5466				0.034425	1.9167
0.042842	9.2762				0.029669	5.2139
0.030634	8.7378				0.019348	2.7644
0.022361	8.6356				0.024183	4.2853
0.020931	7.3306				0.017921	6.6213
0.010594	7.2801				0.018275	-1.0799
0.025829	6.5256				0.022211	3.1614
0.017537	6.9369				0.006861	4.0404
0.008152	7.1528				0.007746	5.0493
0.003979	6.8699				0.009774	1.6249
0.01324	5.3936				0.006243	1.3701
0.002564	4.6715				0.003744	1.838
0.006087	5.1561				0.010105	1.9167
0.001044	6.1969				0.003694	1.058
0.005027	2.6185				0.010757	-1.0058
0.000869	2.8796				0.444322	96.607
0.00787	2.2845				0.427538	101.57
0.009988	3.167				0.441873	97.892
0.007073	3.2854				0.438358	98.844
0.010788	0.19181				0.454116	101.32
0.007003	3.2196				0.456971	102.94
0.008785	1.0381				0.458478	103.69
0.457195	100.8				0.453971	103.91
0.457362	104.31				0.436702	99.207
0.429792	88.664				0.433012	94.942
0.44371	98.857				0.41828	90.117
0.442986	102.26				0.418912	86.37
0.442341	101.71				0.405359	79.754
0.43499	100.9				0.395855	69.551
0.441606	100.91				0.387173	63.76
0.44401	98.346				0.38495	57.306
0.441228	98.261				0.373828	51.122
0.451328	98.267				0.362471	46.611
0.457306	98.183				0.350871	39.395
0.455521	97.451				0.352858	39.304
0.450002	95.472				0.341948	32.527
0.450024	96.438				0.328621	29.416
0.447852	95.278				0.329458	24.602
0.392911	94.041				0.32873	22.688
0.384642	91.415				0.305102	18.588
0.402509	91.885				0.282019	18.798
0.414493	91.325				0.269204	16.112
0.424144	86.719				0.257589	17.621
0.414372	86.558				0.249561	17.499
0.40967	82.889				0.245825	11.515
0.392636	81.947				0.237479	11.912
0.387481	78.523				0.227554	13.398
0.385247	77.605				0.218421	10.123
0.365681	72.626				0.205543	13.896
0.361114	71.041				0.197123	5.1533
0.332718	65.532				0.190361	2.8306
0.347727	63.47				0.176878	10.703
0.315339	62.231				0.168151	9.7636
0.306019	58.863				0.161079	-0.51364
0.299083	55.762				0.143943	-1.7635
0.292289	51.402				0.13372	-0.036061
0.279821	49.682				0.124342	-2.4905
0.276446	44.999				0.110514	0.86741
0.267185	42.568				0.103835	2.0217
0.267773	40.277				0.117247	3.6339
0.300096	38.372				0.109402	1.1263
0.271406	34.285				0.096444	1.5307
0.245613	30.925				0.094245	5.3017
0.239881	30.865				0.076768	2.1891
0.227502	27.984				0.08561	2.4743
0.216888	26.369				0.078972	6.6603
0.209885	24.081				0.062496	-1.0858
0.197914	22.684				0.043664	9.2829
0.19604	20.729				0.056522	4.2093
0.185474	20.368				0.050074	2.627
0.181012	18.522				0.046501	-0.65999
0.172453	17.587				0.025461	-9.4933
0.169426	14.297				0.027986	5.8985
0.156494	13.96				0.024657	6.358
0.148151	12.567				0.020161	2.0296
0.139664	13.109				0.019034	2.2429
0.129467	10.479				0.022741	5.9012
0.125005	11.598				0.025652	3.9904
0.11572	11.432				0.015495	1.7619
0.109372	8.5516				0.021357	-1.2829
0.105101	10.642				0.024535	3.8732
0.099089	8.5823				0.014475	5.2736
0.098272	8.7707				0.017494	-0.32656
0.087207	7.5838				0.019577	2.8207
0.085931	8.5309				0.020603	0.99095
0.081098	5.7757				0.02837	-0.21898
0.0669	6.5625				0.018417	5.5581
0.062862	6.4156				0.019432	3.423
0.05739	5.4054				0.008896	4.123
0.052331	6.4639				0.02011	3.8754
0.045788	4.9327				0.015622	-2.6933
0.041032	5.8949				0.007516	17.808
0.041522	4.5298				0.009055	3.9695
0.035096	4.5687				0.012185	-1.8427
0.035086	5.2763				0.004762	-0.27093
0.031283	6.2888				0.00664	2.5953
0.02611	5.061				0.008648	0.39196
0.026266	5.1657				0.021466	14.542
0.023237	3.7001				0.010267	4.2599
0.021767	4.0861				0.010658	0.69761
0.018688	4.631				0.010276	-0.41011
0.013883	5.0356				0.025553	-1.9225
0.014569	3.4722				0.014113	-2.9365
0.010968	4.152				0.017117	0.48896
0.009355	1.8572				0.021535	5.118
0.011413	4.5031				0.43947	98.299
0.009552	4.2671				0.438836	99.881
0.010305	2.5769				0.441161	96.191
0.012173	2.7233				0.441773	99.862
0.010492	3.4514				0.456503	101.47
0.009813	0.75555				0.455209	101.65
0.003204	1.7418				0.452532	102.32
0.452309	101.47				0.459583	103.72
0.452923	103.65				0.450036	95.691
0.424643	88.569				0.443498	95.274
0.44135	99.826				0.436312	89.872
0.445546	101.7				0.433712	89.812
0.450381	101.52				0.41508	82.366
0.441206	100.66				0.41166	76.899
0.451105	99.69				0.405977	72.79
0.433956	96.738				0.394289	65.152
0.427416	97.354				0.383047	55.638
0.432412	96.408				0.377902	56.492
0.434456	96.249				0.36441	49.998
0.427183	95.612				0.367511	46.333
0.420962	93.652				0.360359	42.677
0.419178	94.111				0.352902	37.147
0.419189	93.485				0.359648	31.748
0.364344	91.442				0.344738	31.894
0.35909	89.927				0.33212	28.934
0.369232	88.82				0.304584	26.607
0.381749	88.822				0.289299	24.162
0.385599	84.464				0.278696	22.005
0.382849	84.425				0.271449	21.99
0.380067	81.844				0.265765	16.795
0.365144	80.572				0.265189	16.459
0.358313	76.202				0.252557	17.04
0.352618	74.602				0.243938	10.681
0.334034	71.257				0.232027	13.271
0.331479	67.452				0.224984	10.11
0.303073	66.271				0.216626	8.1158
0.31522	61.552				0.204216	11.312
0.290234	59.644				0.195779	8.5229
0.286656	57.633				0.190206	3.1639
0.275889	53.897				0.176609	-0.97827
0.270113	51.146				0.174855	-0.48947
0.260582	48.476				0.161991	0.059877
0.261232	43.59				0.157598	4.9953
0.248446	41.096				0.145802	5.8682
0.251016	39.273				0.167061	2.4415
0.278192	38.385				0.157721	2.8367
0.254492	32.534				0.146717	2.931
0.230212	30.578				0.143649	1.9286
0.222395	30.074				0.119605	2.4794
0.213415	27.866				0.127687	2.1325
0.199499	25.676				0.122929	4.6184
0.194614	24.348				0.111111	1.5192
0.185692	20.491				0.09907	8.0769
0.184345	20.03				0.105784	2.2442
0.175041	18.997				0.101416	2.4066
0.169148	18.585				0.093588	3.91
0.16316	17.282				0.075445	-10.728
0.157077	14.16				0.072418	7.357
0.144938	13.933				0.072296	2.4469
0.137488	12.44				0.065394	3.5163
0.13134	13.201				0.065211	2.8506
0.119995	10.325				0.06328	5.8387
0.11596	10.285				0.061705	4.4184
0.107904	11.314				0.05924	0.9948
0.102333	9.8319				0.054908	-1.312
0.100025	9.8301				0.052296	1.542
0.093333	8.5888				0.046883	3.8966
0.092873	8.5535				0.044701	2.7982
0.084768	7.3446				0.040649	3.0545
0.080347	8.7758				0.043305	2.633
0.076402	6.0318				0.039818	-0.14756
0.0634	5.9305				0.037777	3.0036
0.059604	6.0411				0.035732	2.5191
0.05194	5.2481				0.033626	1.4771
0.051174	5.65				0.029244	2.5939
0.042948	4.8041				0.026886	-0.16948
0.037641	5.237				0.023044	18.124
0.035542	4.2706				0.022833	2.6386
0.030815	5.4359				0.016012	0.46973
0.033838	6.2486				0.015207	2.979
0.027757	6.2851				0.01617	0.14363
0.024361	4.6729				0.017348	-0.078553
0.02195	4.6519				0.020238	14.62
0.017532	4.1156				0.007981	3.6721
0.019989	4.0171				0.010693	0.19835
0.014715	5.3502				0.011955	3.166
0.011373	4.5857				0.014319	1.2303
0.011204	3.4628				0.012051	3.1339
0.010933	4.6938				0.016113	2.0836
0.004284	5.5549				0.011213	3.1424
0.007542	3.5439				0.452332	99.666
0.009318	2.8175				0.441395	102.8
0.01053	2.8696				0.454227	97.396
0.008014	3.5026				0.442652	100.43
0.012212	1.4334				0.44194	102.46
0.005731	2.781				0.4445	100.05
0.455789	101.34				0.445268	98.515
0.455265	104.72				0.436857	99.354
0.429814	88.421				0.416508	85.702
0.4444	98.789				0.415014	81.688
0.438258	100.2				0.401968	80.817
0.450292	103.35				0.402133	81.292
0.436124	101.22				0.392437	79.29
0.442752	99.283				0.395535	78.902
0.427871	96.112				0.387525	77.394
0.420009	99.912				0.394013	72.417
0.418757	98.631				0.381034	69.261
0.42115	93.86				0.369846	65.743
0.425896	97.196				0.361278	61.353
0.421815	96.448				0.356946	55.849
0.415789	96.977				0.353831	50.017
0.412767	96.382				0.350325	42.657
0.374059	93.883				0.344357	40.545
0.368157	96.65				0.334349	35.368
0.379858	95.191				0.327101	30.718
0.395667	97.753				0.296153	25.04
0.407978	93.928				0.289611	22.719
0.405292	95.066				0.268627	22.37
0.401338	91.033				0.268264	20.074
0.38813	93.275				0.260625	20.127
0.389011	92.108				0.256492	15.946
0.383894	93.134				0.250878	16.51
0.363873	89.904				0.244309	15.68
0.366546	90.943				0.236538	15.106
0.334088	88.375				0.231393	13.483
0.357821	83.79				0.227481	10.345
0.326667	85.374				0.211152	15.931
0.324225	83.474				0.211927	12.398
0.322424	80.946				0.204613	6.6784
0.316909	78.996				0.190133	5.3191
0.305523	75.079				0.185195	6.5432
0.30372	69.059				0.175753	5.8617
0.294527	67.474				0.169354	9.0305
0.300775	67.372				0.162678	8.0073
0.335894	63.468				0.180856	9.409
0.306052	55.21				0.171814	9.5229
0.281193	48.865				0.159973	5.9611
0.278964	52.35				0.153971	6.9841
0.265573	47.366				0.136699	5.8932
0.252408	43.555				0.143141	9.3255
0.243259	40.999				0.134144	8.6857
0.242168	37.007				0.124854	8.0661
0.23472	34.893				0.107835	9.0123
0.22589	31.209				0.11129	7.5981
0.221206	30.535				0.105635	8.5434
0.216048	27.191				0.097948	7.4333
0.21308	24.293				0.083072	-2.494
0.20074	21.056				0.080289	7.8099
0.192616	17.919				0.073629	8.4139
0.184635	20.109				0.071422	8.8323
0.174216	13.598				0.069879	8.3186
0.170363	15.426				0.065655	8.2743
0.156995	17.065				0.06394	7.0385
0.150891	12.028				0.05959	7.536
0.147154	14.373				0.056831	7.2191
0.138176	9.0251				0.049936	4.8647
0.137417	10.917				0.046544	6.9005
0.129829	9.9183				0.046614	1.7304
0.124794	8.9907				0.044574	5.4904
0.117347	7.8798				0.043226	6.3029
0.1043	7.7005				0.042516	6.7233
0.097908	8.4252				0.03521	6.0511
0.090876	6.9209				0.033745	5.0451
0.084558	5.2575				0.031834	6.575
0.076915	5.1615				0.029367	5.2033
0.068946	5.279				0.026862	3.4282
0.066743	4.6947				0.024324	18.264
0.062765	6.8306				0.024163	5.8727
0.062189	7.8353				0.017307	4.419
0.053117	9.6338				0.016242	3.446
0.050739	5.5568				0.016634	5.4772
0.047418	7.3006				0.015706	3.2196
0.040938	4.4102				0.001935	5.6964
0.041386	4.6739				0.009484	13.759
0.041968	7.6195				0.006484	5.0489
0.031724	4.265				0.009449	3.8685
0.03818	2.3078				0.010946	0.11927
0.030579	4.5473				0.012917	2.1596
0.029535	0.52613				0.008332	2.9936
0.02406	4.7871				0.0157	3.3447
0.026497	3.9761				0.012356	2.6537
0.026631	3.5528				0.444032	99.826
0.030685	2.952				0.435434	102.48
0.028351	5.2384				0.44871	98.867
0.018308	3.1196				0.44529	101
0.026335	4.3007				0.44705	100.06
0.017912	5.4318				0.451908	99.625
0.020258	3.0666				0.451005	99.455
0.017375	3.9012				0.452153	99.034
0.015885	2.4997				0.446849	84.895
0.014673	2.1437				0.441183	82.363
0.008343	1.4217				0.438236	82.982
0.015854	3.9233				0.434068	81.52
0.009097	1.5899				0.421693	80.16
0.448375	102.8				0.421328	80.495
0.45425	100.29				0.418048	77.163
0.424554	88.772				0.423911	73.901
0.439359	100.24				0.404022	69.956
0.452488	100.64				0.39193	65.472
0.458255	104.4				0.395601	62.552
0.43738	99.867				0.389617	55.434
0.453023	97.416				0.381463	50.192
0.414471	93.467				0.373411	43.932
0.406132	96.577				0.366382	39.338
0.420929	95.344				0.35793	36.357
0.419499	96.355				0.349986	31.256
0.405502	95.375				0.316086	26.052
0.390785	93.61				0.307186	25.939
0.397476	95.752				0.286645	22.555
0.395281	95.327				0.285851	21.582
0.345731	89.437				0.279693	20.914
0.33449	89.56				0.281215	17.293
0.355142	87.731				0.274038	17.795
0.365779	88.178				0.268424	15.506
0.354311	80.458				0.259144	16.888
0.355153	82.65				0.253078	12.742
0.3486	78.184				0.246419	12.463
0.340434	75.508				0.232491	18.319
0.321806	68.042				0.231921	12.573
0.319346	67.773				0.22531	8.4809
0.311001	61.412				0.208503	4.9766
0.308612	57.514				0.206568	8.1723
0.272679	53.31				0.194603	6.9461
0.28686	50.394				0.18842	9.4573
0.263525	47.762				0.179864	8.1626
0.259399	45.898				0.201449	9.8853
0.240675	39.502				0.190393	8.5588
0.236749	35.251				0.177167	8.0848
0.225184	30.6				0.169447	8.4617
0.22271	23.467				0.149872	5.4931
0.216048	21.139				0.158795	8.7091
0.223647	23.945				0.149994	10.73
0.249401	27.033				0.138237	7.5958
0.218957	19.613				0.117227	10.103
0.200072	17.044				0.125697	8.2314
0.194509	19.757				0.120775	7.4113
0.181353	15.534				0.110892	8.2299
0.173226	12.522				0.09298	-2.1246
0.162319	11.498				0.090446	8.7591
0.151054	10.135				0.083585	6.1025
0.154808	7.4141				0.080582	8.3317
0.143801	13.352				0.076773	6.978
0.134093	9.9589				0.073191	6.9935
0.126732	7.9955				0.070609	8.2396
0.1284	3.8297				0.06564	5.9953
0.107478	2.6959				0.0632	4.1025
0.100794	4.0695				0.053792	3.3881
0.100528	8.2789				0.049778	6.1665
0.088995	1.8282				0.049946	3.728
0.084933	3.0646				0.048815	6.817
0.072328	10.632				0.044518	6.5194
0.070421	2.1516				0.044869	5.3461
0.070669	5.9939				0.037095	5.3534
0.063999	3.5038				0.033768	5.7708
0.064939	2.9282				0.030971	5.7241
0.05966	1.0804				0.029578	4.4504
0.062567	4.1065				0.029597	3.2479
0.051416	-1.2118				0.020414	17.991
0.033484	-0.33002				0.01993	6.4475
0.034858	0.043793				0.014338	2.8507
0.013965	1.5245				0.01309	3.785
0.033984	2.4252				0.001612	4.4304
0.012043	-0.62468				0.014026	3.4368
0.006273	0.28997				0.001427	14.336
0.005105	-1.7171				0.006871	0.18111
0.010515	5.6629				0.007973	1.9577
0.0115	-0.86648				0.00255	4.126
0.006698	0.34993				0.001106	3.8148
0.005804	-0.98426				0.440015	101.29
0.454172	101.25				0.43429	101.81
0.4492	103.63				0.446549	98.349
0.418236	89.254				0.445212	98.523
0.451295	100.21				0.453714	99.719
0.443576	101.01				0.452332	99.124
0.448231	101.44				0.457061	98.98
0.442496	100.34				0.454729	99.629
0.44891	100.35				0.448309	92.475
0.439804	98.588				0.449969	90.508
0.42654	99.107				0.435079	88.46
0.433179	97.722				0.431768	87.339
0.43239	94.929				0.41941	82.608
0.415235	94.421				0.4129	81.228
0.414106	92.822				0.406729	78.84
0.392327	89.675				0.405801	70.267
0.386787	85.128				0.398094	66.875
0.335502	81.586				0.38758	61.699
0.323509	76.732				0.382981	56.8
0.332935	70.374				0.381265	54.367
0.333012	66.399				0.382387	48.391
0.327839	59.035				0.374729	43.814
0.316984	53.603				0.380617	38.92
0.300506	46.912				0.370526	37.369
0.284004	42.742				0.366393	34.152
0.26694	37.584				0.333425	30.079
0.260007	33.608				0.330968	28.129
0.232892	29.125				0.316356	25.076
0.221091	25.884				0.318111	23.567
0.182119	23.346				0.312904	21.658
0.189261	20.119				0.311649	18.113
0.157455	18.286				0.307272	18.761
0.148925	17.798				0.301509	16.413
0.127124	15.068				0.294753	14.896
0.117047	13.027				0.295431	13.267
0.104132	12.51				0.289622	10.515
0.094382	10.117				0.278299	15.134
0.084388	9.1003				0.277164	11.176
0.078828	10.81				0.275119	5.8522
0.089821	10.435				0.257568	3.9828
0.071753	8.1896				0.256929	4.7697
0.055596	7.3619				0.246366	4.0253
0.049062	8.7233				0.241882	8.0476
0.042545	6.667				0.237691	6.0887
0.028042	8.2974				0.267976	6.1825
0.01419	7.3598				0.257727	7.2585
0.017624	5.994				0.241649	4.8789
0.003712	5.2091				0.235925	5.8973
0.007476	1.853				0.211686	2.5004
0.013875	3.8053				0.22531	7.0637
0.008776	1.8656				0.217098	5.8179
0.456659	102.8				0.204373	3.1771
0.457395	104.36				0.179554	5.98
0.424676	87.385				0.190174	5.7321
0.437135	98.425				0.183268	6.374
0.441161	101.21				0.175423	4.8116
0.448754	102.35				0.154195	-5.3452
0.438091	98.935				0.14867	6.1279
0.447328	98.95				0.143446	4.1301
0.419687	95.834				0.137225	4.2236
0.413353	98.136				0.132913	4.9898
0.43399	97.34				0.129618	5.7069
0.422037	93.751				0.126461	5.1782
0.416763	96.371				0.119875	3.8285
0.407679	91.522				0.115611	4.3809
0.408619	94.697				0.108916	3.0178
0.404044	92.256				0.102936	4.3462
0.35453	90.232				0.100538	2.0756
0.352716	90.122				0.097289	3.8307
0.363983	87.408				0.094461	3.377
0.369374	90.322				0.093	5.2448
0.365089	84.747				0.084093	2.7675
0.361158	86.53				0.079873	2.7875
0.357547	79.428				0.073968	3.247
0.347945	80.36				0.071738	2.9228
0.332	74.177				0.067049	1.8342
0.334371	71.971				0.061391	16.812
0.317678	68.346				0.060952	3.3604
0.307251	64.894				0.052022	1.9749
0.276928	58.979				0.052714	3.2949
0.295786	54.457				0.049172	2.0711
0.26867	57.26				0.049439	2.577
0.264688	50.573				0.034212	-0.13432
0.256599	46.255				0.03391	2.6531
0.248212	43.136				0.03876	12.76
0.24381	39.938				0.028235	6.7945
0.236326	29.746				0.023492	0.97915
0.226964	26.807				0.0185	2.9965
0.225226	28.557				0.019596	3.7172
0.253439	26.676				0.019025	3.118
0.224952	20.945				0.020835	1.6143
0.206913	18.422				0.025809	4.0876
0.200761	23.165				0.023301	2.6444
0.185899	17.427				0.024571	-1.1357
0.173247	15.888				0.025388	1.5738
0.167071	13.995				0.019975	2.0661
0.154441	12.311				0.0215	2.0246
0.158365	8.4755				0.022004	2.9652
0.147419	10.32				0.444299	100.48
0.13673	11.687				0.440694	101.97
0.12833	10.215				0.444355	99.07
0.128632	5.111				0.446426	99.618
0.117816	7.1908				0.449289	100.23
0.106824	4.2429				0.447718	99.439
0.101199	7.477				0.453625	98.054
0.091551	2.9455				0.448487	100.16
0.086492	3.1763				0.440549	93.668
0.084748	6.0046				0.433756	89.28
0.071681	3.5682				0.422303	87.332
0.07456	6.0921				0.416929	86.851
0.068165	3.6344				0.408111	82.548
0.075294	3.2371				0.408243	80.667
0.066509	3.0596				0.397343	74.991
0.066358	5.0258				0.393363	68.551
0.056475	2.7195				0.383575	64.69
0.043382	0.22733				0.375453	60.925
0.042054	2.8177				0.372643	55.88
0.03514	0.54612				0.370954	53.221
0.038843	1.7601				0.368727	47.602
0.022809	1.9152				0.366623	43.165
0.018572	0.85872				0.367653	40.869
0.015072	0.52962				0.361574	36.744
0.006518	0.2459				0.35828	32.191
0.020677	3.7857				0.326591	29.576
0.015617	3.2949				0.323715	27.318
0.009773	0.49823				0.313997	25.971
0.008694	0.21973				0.30886	20.93
0.002207	1.0833				0.305015	20.533
0.002291	3.6091				0.304562	17.495
0.010194	-0.5609				0.299051	17.553
0.002017	-0.39951				0.293601	14.773
0.010378	-2.0745				0.290019	14.551
0.008394	3.308				0.28526	10.949
0.018059	1.0739				0.278632	10.748
0.011592	-1.1467				0.271246	12.428
0.008894	1.8238				0.272412	8.5725
0.008216	0.68193				0.266662	4.6195
0.451942	99.772				0.255269	1.9743
0.451328	102				0.252791	2.2986
0.422658	90.614				0.242338	3.0356
0.444043	99.794				0.235502	6.7637
0.446281	101.89				0.230127	3.9374
0.450905	102.98				0.257504	5.2179
0.440994	102.14				0.247873	5.0781
0.452164	101.26				0.234287	3.947
0.453915	99.928				0.225595	3.7519
0.443576	99.174				0.204571	1.9008
0.453502	98.132				0.216017	2.7283
0.448431	97.044				0.207352	2.5429
0.449456	96.945				0.195332	1.4149
0.445691	94.953				0.176826	5.483
0.436479	95.107				0.184904	3.6188
0.437091	94.633				0.178065	2.1933
0.380463	91.69				0.171526	2.2545
0.370932	91.695				0.150371	-5.544
0.383553	90.235				0.145467	3.3722
0.394994	91.281				0.138976	3.5205
0.396428	85.24				0.132883	3.3279
0.394994	88.183				0.130756	2.5107
0.385731	82.275				0.127365	4.01
0.374553	81.729				0.124985	3.0995
0.36487	76.876				0.120695	3.8981
0.36257	76.717				0.114325	1.1769
0.348982	72.611				0.108827	2.0042
0.337581	69.968				0.102649	2.3402
0.309617	66.085				0.099483	1.3753
0.319465	63.76				0.0961	2.9319
0.292934	60.651				0.094441	1.9231
0.286678	58.551				0.091091	1.8892
0.277539	53.827				0.083265	1.5638
0.270914	51.535				0.07787	3.5197
0.258132	49.144				0.075036	2.0304
0.255737	43.319				0.068135	1.3195
0.25023	40.762				0.064764	2.0701
0.24557	38.238				0.05944	14.533
0.270989	37.56				0.056891	3.0253
0.249996	31.055				0.051556	2.8957
0.225911	31.022				0.050693	4.3987
0.219714	30.021				0.047051	1.7228
0.207739	27.557				0.04647	3.1863
0.199499	25.52				0.032278	0.19451
0.194249	23.468				0.032671	2.1127
0.186324	20.652				0.038426	11.98
0.182885	20.113				0.026495	5.5767
0.176795	19.511				0.021533	1.5386
0.169961	19.302				0.019672	3.1046
0.161888	17.751				0.017878	1.8451
0.159481	14.516				0.020362	3.6584
0.149505	13.261				0.019002	0.45906
0.142259	12.231				0.026897	4.1278
0.133669	14.059				0.024231	3.7314
0.127646	9.6266				0.024282	-1.1274
0.120796	11.139				0.024173	1.7404
0.113897	11.874				0.021495	2.5262
0.109243	9.3509				0.022975	1.833
0.108579	9.3509				0.019409	3.3037
0.103341	10.002				0.449501	98.148
0.099927	8.2448				0.439659	100.64
0.093069	7.298				0.443053	97.945
0.088126	9.3678				0.44115	100.56
0.086279	5.8597				0.447005	101.13
0.074829	6.0612				0.445413	101.35
0.07288	5.8876				0.449178	102.21
0.066261	5.1899				0.449568	101.72
0.063951	5.1692				0.438569	96.913
0.055828	4.889				0.430025	95.245
0.054256	4.4449				0.416818	94.723
0.052087	4.4371				0.414482	92.587
0.04628	4.4488				0.401946	90.573
0.048295	5.1828				0.397983	87.274
0.043756	6.0665				0.389265	83.664
0.044383	4.8612				0.388285	78.18
0.039017	4.2307				0.375914	73.503
0.039122	4.9992				0.367785	70.099
0.038108	4.2196				0.362143	65.591
0.035816	4.0177				0.360873	61.572
0.031343	2.7685				0.35944	56.888
0.03206	2.5496				0.36084	52.07
0.025508	3.8294				0.36211	48.687
0.027622	1.4224				0.355721	46.712
0.02606	4.4309				0.351635	42.982
0.028224	4.5191				0.324659	38.901
0.027453	3.8699				0.318847	37.297
0.025257	4.1537				0.308547	33.613
0.028381	3.6086				0.304195	32.166
0.017469	2.3834				0.302803	28.308
0.024513	1.0342				0.301023	25.812
0.015813	3.4254				0.294021	25.134
0.021913	2.3647				0.290428	21.871
0.018948	1.8234				0.288837	19.991
0.015228	1.4644				0.284788	16.371
0.012619	1.0259				0.284154	15.337
0.006825	1.494				0.269931	18.092
0.010897	1.9089				0.274798	13.955
0.000586	2.1139				0.269162	8.5664
					0.255492	6.7327
					0.256162	6.8667
					0.247236	6.7568
					0.24095	8.9078
					0.238442	6.2565
					0.270156	6.5954
					0.261616	7.1008
					0.246281	4.8769
					0.240654	5.6452
					0.218705	2.452
					0.235217	4.8322
					0.227913	5.6105
					0.218631	3.6507
					0.195238	6.3256
					0.206819	3.4893
					0.201303	3.6193
					0.194437	3.3551
					0.172917	-3.601
					0.16884	5.3762
					0.16358	4.154
					0.160474	4.0922
					0.158683	1.4703
					0.154022	3.5008
					0.150289	4.1498
					0.14303	1.7976
					0.138743	0.1319
					0.130877	0.64292
					0.124553	1.98
					0.120115	-0.86201
					0.11607	1.2419
					0.113468	0.68999
					0.111548	1.449
					0.100094	1.6287
					0.096139	1.448
					0.092716	1.8649
					0.087897	2.5098
					0.084005	0.57613
					0.076945	11.249
					0.075427	1.649
					0.065832	1.0717
					0.066093	0.051514
					0.0632	0.48911
					0.061491	0.47686
					0.047158	-1.4092
					0.04695	0.92042
					0.052187	7.5237
					0.039887	4.5988
					0.03543	-0.079767
					0.031583	1.9131
					0.029186	0.65583
					0.028771	1.5589
					0.031852	0.22722
					0.03479	1.6651
					0.030737	1.5095
					0.033	-1.0655
					0.030831	-0.048908
					0.027334	1.645
					0.028865	1.1061
					0.025146	2.7306
					0.437546	99.268
					0.436735	101.79
					0.440994	98.079
					0.448643	98.894
					0.45387	100.81
					0.45503	101.74
					0.458177	99.231
					0.458043	101.65
					0.443721	98.987
					0.441862	97.867
					0.430669	97.316
					0.434245	99.862
					0.418292	97.206
					0.418613	95.76
					0.416697	96.628
					0.408066	92.93
					0.401592	90.476
					0.396329	88.125
					0.389386	87.587
					0.389121	85.154
					0.394322	79.652
					0.386986	78.02
					0.392206	76.177
					0.388274	73.738
					0.384488	69.416
					0.357001	68.924
					0.350838	64.349
					0.339366	60.695
					0.343452	58.71
					0.339617	53.777
					0.342972	50.712
					0.341403	48.354
					0.337515	44.374
					0.331859	41.378
					0.333066	37.306
					0.333109	32.304
					0.315501	33.356
					0.322251	27.828
					0.319335	22.872
					0.304735	17.713
					0.303785	14.795
					0.295571	15.307
					0.28599	13.086
					0.283832	14.08
					0.333251	10.163
					0.320115	12.879
					0.307974	9.6759
					0.306268	7.1723
					0.269407	5.9992
					0.297046	7.7102
					0.284884	6.7801
					0.275772	5.5028
					0.244139	10.325
					0.26297	6.8868
					0.259985	4.84
					0.251292	5.5944
					0.220428	-1.8273
					0.217266	6.4779
					0.211047	5.0429
					0.206035	5.1667
					0.205961	3.6063
					0.204028	5.3751
					0.196425	3.7672
					0.190922	2.746
					0.185029	3.0534
					0.175505	2.4928
					0.166619	3.7479
					0.163519	0.54723
					0.157424	4.1368
					0.152899	2.9419
					0.148355	3.051
					0.136325	3.4677
					0.129246	2.9711
					0.119275	2.8959
					0.114903	1.8587
					0.108965	2.0293
					0.100548	10.911
					0.096208	2.9143
					0.088168	0.67069
					0.085339	2.892
					0.080981	1.2107
					0.078658	1.8678
					0.059181	1.2282
					0.059151	1.7037
					0.064628	8.1216
					0.047697	6.3281
					0.040979	2.3378
					0.039184	1.2676
					0.033102	2.5395
					0.032002	3.1963
					0.034031	0.17786
					0.041325	2.9147
					0.03732	0.46961
					0.033149	0.4951
					0.036626	0.96871
					0.031021	1.338
					0.030066	1.6214
					0.025916	1.4902
					0.442107	98.74
					0.433157	101.71
					0.449389	98.837
					0.442841	98.182
					0.451574	100.5
					0.454004	100.62
					0.454673	100.46
					0.45193	103.47
					0.440961	98.035
					0.442218	96.098
					0.43108	97.949
					0.43579	97.329
					0.420807	96.643
					0.417472	97.305
					0.412568	95.621
					0.41745	93.508
					0.407724	88.802
					0.393638	88.896
					0.389881	87.457
					0.382387	84.496
					0.381683	79.492
					0.377968	78.452
					0.380144	75.772
					0.368497	74.503
					0.367598	69.821
					0.333012	65.776
					0.328795	61.686
					0.315425	60.13
					0.32056	57.386
					0.316107	55.245
					0.31979	47.271
					0.311822	48.545
					0.310536	41.8
					0.305706	41.305
					0.305339	36.233
					0.307261	30.902
					0.28931	32.392
					0.295733	27.497
					0.292138	22.044
[truncated: 162 more rows]
[truncated: 77 more columns]

## Sheet: Fig 2B
Fig 2B. When the STIM1-TM region is replaced with that of STIM2, ionomycin-mediated Ca2+ store depletion induced slower and smaller decrease in the FRET signals between SC1211 and SOAR1 than SC1111 and SOAR1.
	Eapp
Time [s]	SC1111
0	0.10735	0.107	0.11553	0.10295	0.1036	0.11483	0.11138	0.11573	0.085843	0.090826	0.094325	0.089074	0.092093	0.10079	0.088715	0.098335	0.10282	0.11693	0.1215	0.12329	0.13732	0.13614	0.10904	0.093007	0.095112	0.097374	0.089664	0.10904	0.11002	0.088578	0.094983	0.10137	0.1091	0.09448	0.05688	0.05491	0.059761	0.060686	0.050035	0.058215	0.058139	0.088945	0.091079	0.089528	0.095748	0.092063	0.098171	0.097634	0.066396
10.012	0.10973	0.10813	0.11717	0.10345	0.10248	0.11816	0.10978	0.11612	0.086201	0.091618	0.091552	0.090276	0.093769	0.10325	0.091149	0.097905	0.10454	0.11909	0.12419	0.12582	0.14032	0.13987	0.11226	0.095076	0.096116	0.097651	0.094301	0.11229	0.11386	0.092358	0.093145	0.099928	0.10735	0.093403	0.05706	0.054477	0.058966	0.058877	0.048713	0.053744	0.053125	0.087951	0.092833	0.096432	0.095126	0.10957	0.10554	0.1048	0.070686
19.995	0.11025	0.10707	0.11467	0.1033	0.10106	0.11529	0.11075	0.1134	0.089251	0.089939	0.093592	0.089849	0.097469	0.1002	0.094135	0.094658	0.10835	0.12228	0.1295	0.12714	0.14188	0.14329	0.11353	0.098517	0.09802	0.099994	0.094909	0.11453	0.11619	0.094613	0.095139	0.10048	0.10866	0.092937	0.057011	0.054564	0.058472	0.060403	0.049984	0.054677	0.056902	0.08608	0.09463	0.091698	0.092495	0.096783	0.09365	0.099742	0.066098
29.992	0.11004	0.10771	0.11326	0.10387	0.10033	0.11807	0.10973	0.11467	0.084959	0.088549	0.093711	0.090602	0.097079	0.099774	0.089837	0.10064	0.10449	0.12098	0.12643	0.12629	0.14202	0.14227	0.11399	0.094215	0.098928	0.098607	0.094482	0.11646	0.11799	0.095078	0.097327	0.10239	0.10976	0.095508	0.059862	0.057935	0.06213	0.062063	0.050785	0.05618	0.059017	0.091915	0.091671	0.093839	0.097399	0.10733	0.10087	0.099509	0.067742
40.003	0.10895	0.10914	0.11517	0.10256	0.10391	0.11674	0.112	0.11538	0.086305	0.092524	0.092401	0.091971	0.095914	0.10039	0.094497	0.10067	0.10922	0.12519	0.1321	0.13183	0.14948	0.14542	0.11836	0.10245	0.10192	0.10491	0.10134	0.1214	0.12295	0.10034	0.090499	0.095081	0.10084	0.088386	0.054403	0.050312	0.053482	0.055175	0.0457	0.050996	0.052715	0.098847	0.095127	0.096336	0.09425	0.10068	0.099737	0.094188	0.064161
49.995	0.11118	0.10777	0.11571	0.10227	0.1015	0.11871	0.10954	0.11792	0.086597	0.092215	0.095165	0.092328	0.093831	0.10178	0.094436	0.10229	0.10682	0.12675	0.13157	0.13131	0.14916	0.14501	0.11703	0.098479	0.10011	0.10135	0.10018	0.12205	0.12316	0.10072	0.10066	0.10717	0.11373	0.098923	0.062302	0.059323	0.065956	0.065802	0.05379	0.058249	0.059027	0.079638	0.094512	0.09489	0.085495	0.10048	0.1009	0.1048	0.070227
60.005	0.11062	0.10782	0.11589	0.10339	0.10163	0.11689	0.11139	0.11564	0.086803	0.092625	0.095115	0.09282	0.093992	0.10326	0.096183	0.10325	0.10899	0.12564	0.13422	0.13267	0.15037	0.14677	0.11883	0.10356	0.10176	0.10303	0.10227	0.12468	0.12617	0.10297	0.096823	0.10176	0.10942	0.094549	0.059491	0.056287	0.062472	0.062003	0.05093	0.055496	0.059999	0.089424	0.095316	0.090867	0.096119	0.10299	0.098007	0.098741	0.068398
70.047	0.10708	0.10808	0.11317	0.10433	0.098831	0.11169	0.11027	0.11259	0.089252	0.091224	0.093476	0.091	0.092982	0.10312	0.09362	0.097959	0.11069	0.12909	0.13659	0.1344	0.15408	0.15109	0.12078	0.10231	0.10415	0.10352	0.10472	0.12683	0.12787	0.10542	0.09453	0.10038	0.10771	0.09285	0.057852	0.054499	0.060983	0.061269	0.050571	0.053513	0.058248	0.094697	0.096138	0.09675	0.081385	0.10295	0.10193	0.10055	0.069866
80.007	0.11073	0.10865	0.1153	0.10326	0.10241	0.11696	0.11025	0.11935	0.088559	0.093802	0.094268	0.093247	0.097415	0.10432	0.094571	0.10123	0.11107	0.12927	0.1372	0.13595	0.15309	0.14995	0.12045	0.10359	0.10233	0.10564	0.10567	0.12821	0.12979	0.10639	0.094131	0.10154	0.10297	0.092106	0.057957	0.055433	0.060972	0.060365	0.049616	0.052626	0.055741	0.096123	0.092191	0.087818	0.10409	0.096792	0.094312	0.099885	0.067562
90.027	0.1101	0.10808	0.11323	0.10317	0.099893	0.11543	0.10827	0.11489	0.089048	0.093549	0.092873	0.092218	0.094297	0.10266	0.095034	0.099485	0.11159	0.13006	0.13849	0.136	0.15516	0.15325	0.12216	0.10098	0.10246	0.10442	0.10578	0.12984	0.13125	0.10754	0.095538	0.10069	0.1074	0.091814	0.060006	0.058657	0.063186	0.061484	0.052444	0.059077	0.059077	0.089051	0.098142	0.095671	0.08975	0.090934	0.099702	0.10062	0.061154
100.03	0.1074	0.10777	0.11692	0.099711	0.098596	0.1125	0.10786	0.10961	0.087496	0.09211	0.093634	0.092664	0.094761	0.1012	0.093677	0.099108	0.11333	0.13194	0.14028	0.13731	0.15773	0.1537	0.12359	0.10269	0.10384	0.10766	0.10818	0.13129	0.13366	0.10947	0.095758	0.10032	0.10718	0.092559	0.059781	0.056151	0.060912	0.061546	0.050749	0.056471	0.056909	0.099464	0.091233	0.092155	0.093462	0.09986	0.10908	0.10121	0.068608
110.02	0.1084	0.10761	0.11713	0.10561	0.10343	0.11388	0.10873	0.11338	0.087451	0.092534	0.094597	0.093103	0.09806	0.10428	0.095145	0.09756	0.10924	0.13287	0.13903	0.13696	0.1571	0.15251	0.12437	0.10079	0.10325	0.10513	0.10835	0.13212	0.13469	0.11009	0.09373	0.10128	0.10753	0.092212	0.059107	0.057024	0.06033	0.063097	0.050581	0.055547	0.059044	0.088464	0.098817	0.092268	0.081935	0.09664	0.099438	0.097547	0.066266
140	0.10565	0.10433	0.11034	0.10036	0.084437	0.098164	0.090989	0.094989	0.074651	0.077048	0.078397	0.07738	0.091186	0.095915	0.087324	0.09775	0.095672	0.091362	0.097902	0.089898	0.12307	0.11093	0.092525	0.081611	0.085496	0.087835	0.062601	0.081199	0.087765	0.058365	0.090947	0.09754	0.10289	0.088586	0.059894	0.056558	0.059842	0.061519	0.050636	0.054692	0.057053	0.091042	0.08862	0.083274	0.077409	0.095268	0.096039	0.095698	0.060866
150	0.068514	0.064711	0.073819	0.062918	0.03112	0.039742	0.032728	0.033232	0.041407	0.046256	0.046698	0.045117	0.051143	0.061394	0.056166	0.065891	0.065543	0.040652	0.040187	0.049133	0.05885	0.054573	0.0328	0.053471	0.059096	0.057872	0.008467	0.0082629	0.02191	0.0093928	0.074453	0.082702	0.088463	0.074953	0.050313	0.047673	0.048058	0.049005	0.050193	0.049565	0.051197	0.018468	0.027879	0.022115	0.033194	0.023696	0.021574	0.019993	0.012744
160.05	0.028801	0.027289	0.032283	0.024965	0.022816	0.027977	0.022323	0.023066	0.020947	0.024508	0.024854	0.021365	0.019861	0.028798	0.026424	0.033091	0.0073857	0.003801	0.0036893	0.0039331	0.0077669	0.0060968	0.0060108	0.0024725	0.0054883	0.0055703	0.0012843	0.0029219	0.0096561	-0.001479	0.044615	0.051832	0.057038	0.046063	0.023745	0.025504	0.021219	0.021716	0.039828	0.028778	0.027688	0.013159	0.018723	0.023258	0.0087562	0.0069583	0.0055932	0.0084562	6.75e-05
170.01	0.021405	0.017608	0.02002	0.015473	0.020709	0.030906	0.020089	0.021592	0.012298	0.016932	0.018182	0.015756	0.013296	0.019569	0.0167	0.025537	0.0047047	-0.0010584	0.0017624	0.0016106	0.0054192	0.0027882	0.0048633	0.0038058	0.0036604	0.0040456	-1.4857e-05	0.0018773	0.0079907	-0.0025907	0.028432	0.034907	0.040205	0.02904	0.011908	0.012421	0.0091825	0.0096717	0.020582	0.0087559	0.0080845	0.0053607	0.017382	0.020958	0.020951	0.013335	0.0087259	0.013303	0.0080635
180.05	0.01795	0.014949	0.017877	0.012262	0.018965	0.029956	0.019588	0.019924	0.010128	0.013162	0.013907	0.011986	0.013559	0.018712	0.013625	0.025876	0.0069203	-0.00099078	-0.00038977	-0.0014659	0.0035413	0.0018673	0.0035219	-0.0025526	0.00097587	0.0012439	-0.0011288	0.00010114	0.0069669	-0.0026233	0.02415	0.030423	0.035414	0.024578	0.0076186	0.0064809	0.0079166	0.0079037	0.011147	0.0039869	0.0030057	0.011969	0.022961	0.021137	0.013962	0.010193	0.0075052	0.0058784	0.0063271
190.01	0.014293	0.01143	0.013513	0.011643	0.018365	0.028225	0.017864	0.01925	0.0067863	0.011486	0.011667	0.0087585	0.0082567	0.017972	0.013205	0.023291	0.0023662	-0.0016906	-0.0018288	-0.0028503	-0.0023386	-0.00069374	0.0020789	0.00039176	0.00076494	0.0010633	-0.00049775	0.00098672	0.0036009	-0.0038325	0.022333	0.028201	0.03378	0.021593	0.0064861	0.0050584	0.0054455	0.0067313	0.0066118	0.0014503	-0.00059097	0.0059218	0.015894	0.01967	0.020906	0.0027683	0.0020468	0.0070842	0.0044646
200.03	0.014097	0.012424	0.012941	0.012221	0.018421	0.026948	0.017995	0.019315	0.0067005	0.011347	0.01109	0.0091594	0.0091427	0.017808	0.011945	0.022971	0.0061809	-0.0012042	-0.00042246	-0.002877	-0.00067225	0.00066861	0.0041093	-0.00042069	0.0013595	0.0007321	-0.00082661	0.0021471	0.0039503	-0.0028017	0.020982	0.0265	0.031312	0.019664	0.0053783	0.0027593	0.0040902	0.006185	0.0046501	-0.0010068	-0.0018199	0.017822	0.020142	0.014645	0.026384	0.0051096	0.0062449	0.0079157	0.0060455
210	0.014698	0.010347	0.011666	0.011339	0.016851	0.026242	0.017213	0.019133	0.0070666	0.011599	0.011288	0.0085703	0.012207	0.017877	0.011943	0.024185	0.0040058	-0.00095204	-0.0022335	-0.0022918	0.00029084	-0.00091415	0.0019401	0.0029597	0.00071378	0.0017394	-0.0011668	0.0014557	0.0040897	-0.0035029	0.01955	0.024979	0.030438	0.020534	0.0049659	0.0030082	0.0041921	0.0062326	0.0039673	0.00012607	-0.0015232	0.01148	0.017154	0.018899	0.020788	0.0051165	0.0046304	0.011057	0.0060628
220.01	0.01364	0.012276	0.012105	0.01104	0.021715	0.03142	0.020021	0.020616	0.0074196	0.011291	0.011735	0.0097036	0.01185	0.02007	0.016908	0.024746	0.0018479	-0.00026173	-0.0034213	-0.0025992	-0.00055229	-0.0026829	0.001792	0.00082224	0.00067038	-0.0013188	0.00089682	0.0027341	0.0046548	-0.002342	0.019588	0.025309	0.031318	0.018833	0.0031566	0.0021923	0.0045215	0.0042404	0.0025257	9.5125e-05	-0.0011676	0.016971	0.01475	0.018604	0.0127	0.0080331	0.005167	0.0095256	0.0092376
230	0.01074	0.0070297	0.0094451	0.006038	0.014253	0.019719	0.013758	0.014414	0.0044806	0.0069896	0.0072997	0.0059987	0.0036033	0.011834	0.008953	0.017557	0.003108	-0.0015009	0.00013845	-0.00082497	-0.00021848	0.001214	0.00088846	-0.0019315	-0.00053392	-0.0012472	-0.00049801	0.0011016	0.0049412	-0.0015641	0.020659	0.025344	0.030778	0.02067	0.0038877	0.0027575	0.0052064	0.0055393	0.0023364	-0.00028784	-0.00063728	0.010815	0.018236	0.020137	0.029871	0.01542	0.0091574	0.0089581	0.002211
240	0.0084173	0.0059927	0.0071811	0.0047375	0.012949	0.021174	0.012918	0.014278	0.0036308	0.0048294	0.0066092	0.0043807	0.0011703	0.010919	0.0087392	0.01843	0.0041926	-0.002892	-0.0032837	-0.003165	-0.0027495	-0.0018478	0.00068122	-0.0010836	0.0012878	-2.6589e-05	-8.7669e-05	0.00062379	0.0040642	-0.0019546	0.018729	0.023905	0.033236	0.019019	0.0032113	0.00052544	0.0047647	0.0044039	0.0016803	-0.00048252	-0.00042372	0.012	0.015054	0.017528	0.024071	0.01644	0.0085319	0.013303	0.00019811
249.99	0.012055	0.010986	0.011867	0.0097581	0.017671	0.024321	0.018478	0.018512	0.0073852	0.0096437	0.010146	0.0071901	0.0084233	0.019351	0.012832	0.022171	0.004628	-0.0027334	-0.0004954	-0.0031062	-0.0012789	0.0002113	0.0019575	-0.00057251	0.00045428	0.00089324	0.002686	0.00107	0.0043039	-0.0021666	0.01919	0.024598	0.033251	0.019046	0.0038281	0.0020533	0.004059	0.0058957	0.0011009	-0.0011623	-0.0020395	0.012154	0.017088	0.013583	0.020505	0.012859	0.0028306	0.0094838	0.008193
			ΔEapp/Eapprest (%)
			SC1111	SC1211
		repeat1	-89.3801	-55.622	repeat
		repeat2	-100.186	-80.9093
		repeat3	-86.0917	-57.3253
		repeat4	-86.2173	-70.6739
[truncated: 51 more columns]

## Sheet: Fig 2C
Fig 2C. Typical FRET signals of STIM1121-ΔK and Orai1 before and after Ca2+ store depletion.
	Eapp
Time [s]	STIM1-ΔK
0	0.0043126	0.0040837	0.009894	0.0057018	0.0056932	0.0043264	0.0044731	0.0098007	0.0025075	0.0055746	0.0032375	0.0070734	-0.0049345	-0.0034113	0.00010221	-0.0061097	-0.0079274	-0.0071287	-0.0015859	-0.0067957	-0.0090448	-0.0091893	0.00016587	-0.00024404	0.0078726	0.014754	0.0068624	0.0078014	0.0066351	0.010482	0.0095964	0.008392	0.0016327	0.0035284	0.003016	0.0029131	0.0053917	0.0023122	0.004404	0.0078887	0.009021	0.0078636	0.0044538	0.0036764	0.0051443	-0.0020045	-0.0040518	-0.0033059	-0.0029401
9.9906	0.010605	0.010675	0.013536	0.0075275	0.005283	0.0041039	0.0079983	0.011108	0.0056684	0.0096458	0.0068704	0.0076819	-0.00036314	-0.00073539	0.0035496	-0.0046015	-0.0077787	-0.0051833	0.00032227	-0.0034652	-0.0083075	-0.0063071	0.0027303	0.0029124	0.0050429	0.013529	0.0039447	0.0052715	0.0022516	0.0042488	0.0040243	0.0014348	-0.00082462	0.0017156	-0.00039041	-0.0013682	0.0011692	0.00090494	0.0012156	0.0073793	0.0088686	0.0055869	0.00076191	0.0020445	0.0026026	-0.0031324	-0.0083008	-0.003609	-0.0037752
19.994	-0.00091911	-0.00028145	0.0065527	0.0036896	0.0042459	0.0017999	0.0040869	0.0069736	0.0019188	0.0057983	0.0043699	0.0060103	-0.0053005	-0.0053887	-0.0005097	-0.0082369	-0.0093515	-0.0074858	-0.004659	-0.0088253	-0.011984	-0.010404	-0.00068753	-0.0027233	0.0042522	0.013949	0.0054203	0.0058168	0.0031441	0.0063131	0.0027802	0.0027488	-0.0020759	-0.00097604	0.00041829	0.0023029	0.0021616	0.0014055	0.003332	0.0058461	0.0064251	0.0062514	0.001981	0.0012498	0.0027082	0.0022564	-0.0021337	-0.0010525	0.0013565
29.995	0.011167	0.010216	0.014465	0.0073766	0.0073638	0.007471	0.0082396	0.012779	0.007832	0.011817	0.010207	0.010081	0.00062479	-0.0012882	0.0044514	-0.0027718	-0.0049345	-0.0026905	0.00086273	-0.0056088	-0.0032164	-0.0043325	0.0046943	0.0032149	0.005845	0.012855	0.0070796	0.0053658	0.0024498	0.0084772	0.0016716	0.0014547	-0.0034079	-1.7991e-05	-0.00097163	-0.0019732	0.0014478	0.00082725	0.0035909	0.0074699	0.0095582	0.006544	0.005117	0.0033001	0.0022572	-0.001604	-0.0071143	-0.0025165	0.00017289
39.992	0.0070478	0.004685	0.010548	0.00628	0.004633	0.0055175	0.007038	0.0089654	0.0037902	0.0088718	0.0038625	0.0046011	-0.001963	-0.0010622	0.0019562	-0.006471	-0.0059713	-0.0051557	-0.0011866	-0.0061136	-0.0068081	-0.0078575	-4.3865e-05	0.00072849	0.0057086	0.015361	0.0061425	0.0045428	0.0066687	0.0079348	0.007509	0.0025931	0.00042817	-0.00048113	-0.0031659	-0.00025815	-0.00037325	0.00084109	0.0019641	0.0048094	0.0087328	0.009902	0.005831	0.0020371	0.0028373	-0.00017845	-0.0044289	-0.004345	-0.0011013
49.987	0.012181	0.0091391	0.014332	0.0065662	0.0069751	0.0060244	0.0069766	0.011051	0.0062758	0.010082	0.0078202	0.012325	-0.0013198	-0.0020288	0.0020182	-0.005915	-0.0066344	-0.0057865	-0.00059543	-0.0041604	-0.0068438	-0.0037003	0.003512	0.0028981	0.0047064	0.016218	0.0050281	0.0052511	0.0076443	0.0081943	0.007354	0.0052572	-0.0024296	0.00019682	0.0019107	0.0011276	0.0013755	0.0025881	0.0062513	0.0069323	0.0073052	0.0082205	0.0069268	0.0041891	0.0025954	0.0011662	-0.0033173	-0.0017418	-0.0009927
59.99	0.011174	0.0079282	0.011763	0.0063022	0.0045733	0.003201	0.0072485	0.0085758	0.0035532	0.0089651	0.0056835	0.0077561	-0.0013035	-0.0018777	0.0010651	-0.0063278	-0.0075966	-0.0042378	-0.0019679	-0.0084096	-0.00539	-0.0099654	0.0024454	0.0012684	0.0052297	0.016566	0.0064906	0.0050848	0.003957	0.0069705	0.0043276	0.0045941	-0.0029031	0.00010578	-0.0034393	0.00064304	0.0037597	0.00038074	0.0037869	0.0063776	0.005978	0.0070324	0.0045087	0.0036072	0.0013661	0.00022043	-0.0040783	-0.0028824	0.0011638
69.98	0.0023535	0.0018725	0.0094458	0.0036599	0.002885	0.0024528	0.0030045	0.0055385	0.0010694	0.0046	0.0017085	0.0033344	-0.0025548	-0.0032105	8.0248e-05	-0.0075197	-0.0075374	-0.0070242	-0.0035732	-0.009027	-0.0074161	-0.010792	-0.0014578	-0.0020068	0.0044907	0.014081	0.0050226	0.0048798	0.0036418	0.0035402	0.0016974	0.0009772	-0.00079998	-0.00010058	0.0012782	-0.00043359	-0.00046221	0.00098225	0.0035321	0.0045335	0.0050752	0.0084185	0.0022559	0.0014168	0.0018226	-0.00039366	-0.004356	-4.1059e-05	-0.0014458
79.994	0.016717	0.013896	0.016893	0.0086974	0.009371	0.0085484	0.010812	0.014883	0.010138	0.013331	0.012865	0.01556	0.0039497	0.0016486	0.0057368	-0.001948	-0.0032849	-0.0014413	0.0035497	0.00089142	-0.0030086	-0.0029653	0.0056027	0.0060474	0.006746	0.016862	0.0071139	0.0073235	0.0068077	0.0091669	0.0034505	0.0035476	-0.00082901	0.0011948	0.0025762	0.0040438	0.00041718	0.0032947	0.0050912	0.011882	0.0084781	0.010597	0.0057339	0.0045605	0.0027369	-0.0041698	-0.0070443	-0.0049314	-0.0027044
110.01	0.0024647	-0.00053659	0.0065063	0.0027851	0.0010417	0.00089415	0.0025257	0.0035012	-0.00078543	0.0053445	0.0014642	0.0039714	-0.0063139	-0.0062408	-0.0014463	-0.0090497	-0.0097479	-0.006612	-0.0034718	-0.010627	-0.0086228	-0.0099992	-0.0019463	-0.0020962	0.0043598	0.013354	0.0040654	0.0028331	0.0050817	0.00048017	0.0018962	0.002732	-0.0038588	-0.003208	-0.0048879	-0.00098618	-0.0045577	-0.001898	-0.00029316	0.0061696	0.0075984	0.0052453	0.0015823	9.6191e-05	-0.0021369	-0.0017451	-0.0062076	0.0036228	0.00096357
120.01	0.011841	0.0063627	0.011429	0.0071716	0.0047293	0.0063062	0.0073918	0.012301	0.0065978	0.012183	0.0076031	0.0099794	-0.0011768	-0.0023621	0.0044618	-0.0028428	-0.0019384	0.00084907	0.0073975	0.0067164	0.0022554	0.0041618	0.0081015	0.0077946	0.0062413	0.01481	0.0057291	0.0073068	0.0091991	0.010744	0.0037133	0.0072178	0.0020582	0.0031763	0.0031126	0.0044725	-0.0002533	0.0026729	0.006031	0.011947	0.0087004	0.011447	0.0064687	0.0047972	0.003069	0.0030051	-0.0014363	0.016385	0.010643
129.99	0.020895	0.017775	0.016765	0.012713	0.010048	0.012458	0.014534	0.021293	0.01343	0.018834	0.018901	0.018274	0.0064259	0.0053752	0.011069	0.0036806	0.0043118	0.0092449	0.016362	0.015599	0.012381	0.01932	0.017332	0.016572	0.011544	0.018212	0.0093561	0.010624	0.014148	0.013589	0.011511	0.0095395	0.010228	0.012252	0.010512	0.014335	0.0075066	0.0073754	0.011058	0.016384	0.017025	0.019191	0.017826	0.016439	0.010701	0.012259	0.0082023	0.03288	0.028131
139.99	0.026549	0.018356	0.02131	0.015835	0.013694	0.016904	0.020205	0.027798	0.017131	0.02378	0.019992	0.021986	0.011111	0.0079769	0.01522	0.0074291	0.010385	0.01232	0.019329	0.020055	0.016732	0.02409	0.022653	0.021985	0.016997	0.021158	0.014564	0.014111	0.017256	0.019413	0.017814	0.014574	0.010583	0.014525	0.0081327	0.018631	0.012886	0.011793	0.0142	0.016818	0.019021	0.021596	0.020906	0.019607	0.013841	0.017646	0.015642	0.041136	0.035959
150	0.033301	0.025355	0.022275	0.015691	0.016441	0.020302	0.019042	0.028972	0.019634	0.025869	0.020917	0.023077	0.016613	0.010611	0.018665	0.011133	0.013414	0.016456	0.022057	0.021714	0.02112	0.026168	0.025783	0.02492	0.021517	0.026506	0.016681	0.021615	0.02346	0.026442	0.022819	0.020896	0.015993	0.019464	0.013504	0.023581	0.017116	0.019659	0.018222	0.023591	0.026797	0.028363	0.028047	0.026506	0.019749	0.024208	0.020836	0.046613	0.038563
160.01	0.033817	0.031191	0.026707	0.019517	0.021247	0.023862	0.023636	0.033057	0.02445	0.032244	0.026423	0.031922	0.020085	0.014031	0.023277	0.013193	0.017761	0.018546	0.027883	0.025999	0.023291	0.030405	0.029295	0.030412	0.024842	0.027781	0.019879	0.023454	0.029258	0.029621	0.026469	0.021641	0.020359	0.020864	0.017289	0.026909	0.020361	0.022105	0.019982	0.030453	0.030973	0.034012	0.032245	0.032395	0.025436	0.029854	0.026948	0.049434	0.047874
169.99	0.025197	0.02263	0.022433	0.016753	0.016802	0.0217	0.022583	0.030669	0.021743	0.028956	0.023499	0.028544	0.017037	0.011545	0.022747	0.011491	0.015073	0.014675	0.024747	0.021815	0.02011	0.025122	0.028827	0.029325	0.028037	0.031969	0.0205	0.02632	0.035645	0.033839	0.030264	0.02497	0.02456	0.026252	0.022354	0.031087	0.023859	0.02879	0.026375	0.034383	0.037628	0.038241	0.035426	0.035819	0.02748	0.026723	0.024577	0.049495	0.041977
179.99	0.03415	0.033899	0.0277	0.020182	0.021431	0.025239	0.024186	0.034207	0.025623	0.033032	0.027573	0.031211	0.025659	0.017489	0.027463	0.018111	0.021419	0.023385	0.028054	0.025855	0.024062	0.032525	0.034691	0.03336	0.023782	0.02594	0.016196	0.023382	0.028853	0.028885	0.024052	0.019719	0.017619	0.020933	0.011836	0.022965	0.019978	0.021368	0.020767	0.028087	0.032634	0.034496	0.032182	0.031248	0.025811	0.031245	0.02948	0.050701	0.041634
189.99	0.042132	0.039588	0.030608	0.02204	0.02527	0.027706	0.029351	0.037734	0.02963	0.038183	0.033473	0.035985	0.028738	0.021086	0.031211	0.021779	0.020776	0.022652	0.032386	0.029964	0.027052	0.035097	0.038956	0.035014	0.02945	0.030377	0.019746	0.02904	0.037637	0.035618	0.033102	0.026564	0.021416	0.025696	0.020645	0.029592	0.022631	0.030967	0.025419	0.034903	0.038491	0.039589	0.039728	0.037205	0.03148	0.032434	0.026981	0.050981	0.044124
199.99	0.037464	0.030652	0.029807	0.019851	0.022177	0.026503	0.026212	0.035833	0.023915	0.031821	0.028541	0.030454	0.024492	0.015296	0.027363	0.020057	0.019659	0.020663	0.027799	0.025398	0.0229	0.031395	0.035784	0.033479	0.032436	0.03301	0.024043	0.032498	0.04344	0.043151	0.033874	0.029107	0.027111	0.029616	0.024255	0.035387	0.031678	0.033397	0.029115	0.03685	0.040178	0.040692	0.043572	0.039705	0.032784	0.0336	0.029673	0.052189	0.042724
210	0.016869	0.012261	0.018521	0.01428	0.012484	0.016829	0.01576	0.020325	0.012352	0.022221	0.016451	0.016993	0.012225	0.0075226	0.020886	0.013008	0.011666	0.013387	0.019676	0.016349	0.016129	0.017956	0.027372	0.024745	0.029676	0.031955	0.022867	0.03133	0.036788	0.036607	0.029656	0.025183	0.019856	0.023312	0.021912	0.031845	0.026716	0.030311	0.025282	0.032644	0.037075	0.039188	0.038701	0.037721	0.028275	0.035191	0.031139	0.051529	0.045597
220.01	0.038145	0.031935	0.029471	0.020795	0.022958	0.026392	0.027186	0.033673	0.02567	0.035898	0.030755	0.035564	0.02583	0.017847	0.030028	0.023692	0.020854	0.021634	0.029266	0.027192	0.022988	0.03174	0.038309	0.03445	0.032423	0.0342	0.025296	0.033983	0.044652	0.036347	0.031496	0.031106	0.023711	0.026991	0.021727	0.037039	0.029243	0.036806	0.030836	0.034519	0.040142	0.042294	0.038664	0.039143	0.029444	0.035809	0.032501	0.050733	0.044957
230	0.028024	0.026131	0.026357	0.019228	0.021883	0.023462	0.022788	0.031689	0.023335	0.03107	0.028372	0.030384	0.021536	0.015844	0.028513	0.020562	0.018976	0.017696	0.025942	0.026164	0.022332	0.02741	0.035888	0.032272	0.029745	0.030175	0.022992	0.031288	0.035357	0.033891	0.025918	0.021465	0.018527	0.020151	0.016334	0.029834	0.024537	0.032793	0.02602	0.036442	0.04016	0.039997	0.037649	0.038604	0.030938	0.035064	0.030333	0.051736	0.044369
239.99	0.033338	0.028444	0.027213	0.018988	0.020822	0.024285	0.024125	0.032411	0.02332	0.031578	0.025041	0.027874	0.021512	0.014177	0.028561	0.022468	0.017687	0.015986	0.025971	0.02555	0.020918	0.029236	0.034424	0.032497	0.031471	0.032546	0.024514	0.032663	0.042083	0.041487	0.037439	0.031176	0.0246	0.028432	0.028337	0.033304	0.027925	0.036231	0.032032	0.032803	0.040504	0.042629	0.038151	0.038558	0.03178	0.038601	0.03319	0.050682	0.044366
249.98	0.034173	0.032967	0.030666	0.021574	0.023999	0.028062	0.02516	0.036056	0.028445	0.03327	0.032676	0.036892	0.027298	0.017081	0.030987	0.024273	0.025292	0.02191	0.029062	0.02819	0.025786	0.033082	0.03998	0.036306	0.032052	0.034671	0.027161	0.033637	0.047359	0.042105	0.035933	0.031975	0.02442	0.028948	0.026471	0.035379	0.032924	0.035236	0.031888	0.038455	0.042621	0.041932	0.041564	0.041373	0.030478	0.040882	0.035671	0.052695	0.044461
279.98	0.042016	0.033205	0.033894	0.022859	0.026226	0.031288	0.030637	0.040848	0.030484	0.037049	0.033756	0.038407	0.028646	0.018365	0.035021	0.02735	0.024875	0.0238	0.033296	0.035737	0.027659	0.040596	0.043688	0.040655	0.036314	0.033938	0.026813	0.033396	0.044695	0.044463	0.033171	0.031338	0.02838	0.029788	0.030525	0.037688	0.028867	0.039258	0.031385	0.040178	0.042363	0.047009	0.046078	0.043472	0.037009	0.047889	0.045307	0.05737	0.048621
289.99	0.042732	0.038334	0.03618	0.027315	0.030828	0.032866	0.036036	0.041991	0.031717	0.03926	0.0368	0.040473	0.028812	0.018293	0.036448	0.028328	0.024001	0.024446	0.032412	0.033093	0.027257	0.040094	0.042759	0.039635	0.039712	0.04033	0.031736	0.039564	0.051519	0.051793	0.044383	0.034252	0.030903	0.034807	0.031905	0.040452	0.032803	0.036754	0.032895	0.045632	0.048716	0.052336	0.051581	0.050422	0.041075	0.051428	0.048409	0.061634	0.050291
300	0.038437	0.033013	0.033693	0.024521	0.028888	0.032774	0.033471	0.03821	0.030939	0.037273	0.033601	0.036821	0.023804	0.015926	0.032025	0.027272	0.019311	0.019458	0.026749	0.028867	0.024159	0.03571	0.03712	0.034172	0.038391	0.039306	0.031993	0.03863	0.052144	0.048323	0.042549	0.034345	0.031721	0.03281	0.031	0.04157	0.031963	0.039229	0.034974	0.04671	0.048189	0.0515	0.051788	0.049131	0.037798	0.054336	0.048165	0.060506	0.052069
309.99	0.03351	0.028107	0.031452	0.023771	0.025937	0.029812	0.030629	0.038451	0.028534	0.036176	0.033351	0.037046	0.021152	0.013231	0.028106	0.024229	0.020159	0.019183	0.025873	0.026442	0.021926	0.034089	0.036901	0.033364	0.040024	0.037215	0.030122	0.039963	0.04823	0.044768	0.040217	0.033696	0.029905	0.03492	0.031067	0.041302	0.031364	0.039101	0.034584	0.046199	0.045574	0.050872	0.047764	0.046373	0.039025	0.053762	0.047214	0.057953	0.050064
320.01	0.043336	0.036665	0.037176	0.026618	0.03105	0.034049	0.033267	0.041136	0.031114	0.041209	0.036246	0.038969	0.025976	0.017343	0.030367	0.026235	0.023238	0.022404	0.0301	0.030422	0.024709	0.039343	0.039633	0.036658	0.038257	0.039412	0.032197	0.038789	0.050487	0.048931	0.041561	0.035859	0.029161	0.031794	0.02677	0.039928	0.034257	0.03936	0.031332	0.043224	0.045308	0.045415	0.049701	0.04741	0.039446	0.052855	0.05056	0.060331	0.050918
329.99	0.032653	0.023934	0.030072	0.021456	0.023047	0.027149	0.026514	0.035044	0.026134	0.032794	0.029833	0.035791	0.019946	0.011609	0.024055	0.023012	0.019998	0.017633	0.024474	0.025774	0.020217	0.034025	0.034484	0.031767	0.037757	0.035574	0.028481	0.036779	0.046795	0.041176	0.03619	0.02909	0.029125	0.027839	0.023903	0.038442	0.027722	0.038228	0.027956	0.042544	0.046166	0.045166	0.045063	0.044715	0.0392	0.053075	0.046426	0.054138	0.048571
340	0.032283	0.023929	0.028186	0.022057	0.024223	0.026596	0.025966	0.034879	0.024509	0.031655	0.029133	0.031697	0.018144	0.010918	0.02304	0.021211	0.018178	0.016469	0.024209	0.024094	0.018857	0.034483	0.034628	0.030552	0.037283	0.036353	0.030227	0.038198	0.049797	0.044816	0.040533	0.032749	0.028068	0.029057	0.02804	0.038688	0.030566	0.036444	0.030985	0.044373	0.047005	0.049049	0.051287	0.048222	0.036221	0.052946	0.04518	0.052718	0.047837
349.99	0.036546	0.025507	0.028599	0.022522	0.025847	0.027361	0.027579	0.034545	0.025161	0.032182	0.031389	0.032581	0.021224	0.013941	0.023478	0.021071	0.020345	0.018846	0.023176	0.024005	0.018612	0.037465	0.03375	0.03192	0.030934	0.034056	0.025638	0.03469	0.045937	0.042505	0.036999	0.029399	0.026345	0.027343	0.025535	0.034548	0.027561	0.036283	0.028424	0.038533	0.044571	0.04251	0.044087	0.042057	0.034132	0.052179	0.046791	0.052229	0.046485
359.99	0.038909	0.027819	0.03019	0.023989	0.026053	0.028676	0.027855	0.036468	0.027356	0.034845	0.032165	0.035355	0.021131	0.013808	0.02422	0.021463	0.020113	0.018908	0.027112	0.02623	0.022096	0.038433	0.034223	0.032483	0.034701	0.033887	0.026475	0.035994	0.04786	0.043012	0.037845	0.027713	0.028217	0.029151	0.025699	0.037296	0.032379	0.037726	0.026897	0.040581	0.043887	0.045733	0.044901	0.046485	0.035475	0.049723	0.046563	0.05121	0.043811
370	0.031819	0.024012	0.025314	0.020453	0.023696	0.025765	0.024656	0.033597	0.024419	0.030243	0.028139	0.030433	0.016673	0.010098	0.020903	0.017693	0.019199	0.014949	0.02087	0.021636	0.01668	0.034876	0.028983	0.029279	0.034078	0.035057	0.02477	0.03635	0.046552	0.046203	0.04019	0.029677	0.02376	0.021585	0.022339	0.035696	0.032476	0.035068	0.025561	0.040264	0.040682	0.042086	0.041494	0.043312	0.032645	0.05565	0.051665	0.055182	0.050504
379.99	0.033547	0.025434	0.028266	0.020029	0.023419	0.027741	0.025872	0.034551	0.026718	0.030241	0.028175	0.026583	0.017633	0.010399	0.022565	0.020166	0.019165	0.017434	0.023249	0.022105	0.017286	0.03437	0.030293	0.029169	0.035115	0.034127	0.027599	0.038283	0.048646	0.045731	0.046414	0.03272	0.02585	0.028902	0.024974	0.039411	0.037416	0.038947	0.031415	0.040933	0.043741	0.042761	0.043091	0.042681	0.03542	0.047531	0.044884	0.049841	0.043187
389.99	0.036133	0.023864	0.029713	0.021144	0.024045	0.025648	0.023883	0.034074	0.025159	0.028715	0.024077	0.026982	0.017422	0.0095551	0.021942	0.018176	0.019276	0.017608	0.021814	0.021467	0.019168	0.034769	0.029855	0.02858	0.034219	0.033072	0.026264	0.035973	0.045413	0.043545	0.038463	0.029811	0.023877	0.024751	0.022308	0.035917	0.032864	0.036755	0.026751	0.036337	0.042006	0.043763	0.042111	0.041379	0.03411	0.051412	0.045066	0.048551	0.045916
399.99	0.039957	0.029037	0.031778	0.023338	0.026407	0.028167	0.027219	0.039437	0.029193	0.032702	0.030545	0.031736	0.020645	0.013744	0.025746	0.020564	0.020489	0.0216	0.027462	0.024153	0.022086	0.039341	0.03281	0.031045	0.030694	0.031518	0.025434	0.033606	0.041475	0.038484	0.033014	0.027957	0.023308	0.021026	0.018256	0.035005	0.028395	0.034478	0.02292	0.037849	0.041679	0.038731	0.039738	0.038696	0.030063	0.048702	0.043793	0.047686	0.042961
410	0.044992	0.034468	0.035532	0.023773	0.028584	0.03121	0.033063	0.039363	0.031237	0.036992	0.034469	0.036631	0.024947	0.014672	0.02811	0.023796	0.023062	0.021339	0.029562	0.029526	0.025607	0.041921	0.033986	0.03357	0.034243	0.033942	0.027278	0.035699	0.050434	0.045517	0.033685	0.029831	0.024663	0.024276	0.022668	0.037859	0.030178	0.033407	0.026928	0.035177	0.042267	0.038771	0.039796	0.03994	0.032814	0.052122	0.046063	0.050875	0.04488
420.03	0.029422	0.017222	0.02512	0.01828	0.018868	0.023513	0.020609	0.02776	0.02134	0.023755	0.021289	0.022043	0.014128	0.0077277	0.019786	0.017594	0.017259	0.014696	0.019189	0.019271	0.014902	0.033003	0.025355	0.024345	0.031518	0.030716	0.025019	0.033029	0.041801	0.036832	0.029243	0.023515	0.019149	0.017529	0.021961	0.033697	0.028277	0.029297	0.022995	0.034537	0.037287	0.037242	0.037665	0.039146	0.032555	0.049358	0.04708	0.046917	0.042027
430	0.023859	0.015548	0.023664	0.015554	0.017467	0.021219	0.019126	0.025548	0.017086	0.022688	0.020291	0.019058	0.012761	0.0058603	0.018566	0.017409	0.016884	0.014452	0.018791	0.016708	0.015262	0.028444	0.023399	0.023285	0.032556	0.031811	0.026362	0.034932	0.04538	0.041392	0.040237	0.031258	0.020667	0.023819	0.019317	0.03743	0.036417	0.034934	0.025664	0.038926	0.038228	0.039872	0.040821	0.040815	0.034931	0.050326	0.045114	0.049497	0.04215
440.02	0.031525	0.022949	0.027095	0.019825	0.022871	0.025166	0.025361	0.030678	0.023073	0.0274	0.025659	0.025623	0.019341	0.011488	0.021922	0.020586	0.020748	0.017793	0.022414	0.022215	0.018018	0.033173	0.027195	0.02779	0.030663	0.030378	0.026605	0.032913	0.045807	0.04044	0.035614	0.025906	0.022729	0.017501	0.023648	0.034127	0.03103	0.030213	0.024341	0.035838	0.03756	0.037358	0.039264	0.039426	0.030441	0.053122	0.047639	0.051099	0.044295
450.06	0.035202	0.024433	0.028269	0.019738	0.021312	0.026206	0.021752	0.030103	0.023546	0.027285	0.026186	0.026164	0.01928	0.010269	0.022151	0.022088	0.022403	0.018767	0.023462	0.023988	0.019537	0.032932	0.031098	0.028249	0.03472	0.033613	0.028742	0.036174	0.049096	0.045094	0.039262	0.030398	0.024671	0.023171	0.020724	0.036816	0.035227	0.035517	0.028372	0.035139	0.036792	0.038804	0.041538	0.039444	0.036256	0.0496	0.043776	0.047493	0.039418
460.01	0.031559	0.024887	0.025486	0.018716	0.020409	0.023932	0.021919	0.029726	0.020818	0.025561	0.021582	0.024997	0.018447	0.010206	0.021999	0.021538	0.020048	0.013955	0.023291	0.021834	0.018959	0.030817	0.029109	0.027542	0.034265	0.033734	0.027081	0.035954	0.047574	0.048883	0.040889	0.032005	0.023529	0.024246	0.02791	0.040314	0.040462	0.03545	0.030222	0.043959	0.042967	0.042412	0.041611	0.040256	0.034276	0.053335	0.047149	0.048644	0.042969
469.99	0.039904	0.03354	0.032264	0.021958	0.024683	0.028617	0.025512	0.035538	0.028157	0.032226	0.030801	0.031961	0.025444	0.014268	0.025491	0.022737	0.024166	0.02181	0.028442	0.02652	0.02321	0.037526	0.03469	0.032735	0.032732	0.031383	0.025185	0.035145	0.045104	0.044513	0.041562	0.028397	0.024831	0.025259	0.020512	0.038285	0.035939	0.036016	0.026432	0.038827	0.040731	0.039092	0.040523	0.037757	0.034098	0.048388	0.044539	0.047201	0.03943
480	0.03371	0.029484	0.029896	0.020281	0.022344	0.027714	0.023997	0.032629	0.024175	0.028143	0.026154	0.030352	0.021022	0.011647	0.023982	0.022346	0.020567	0.018304	0.02733	0.023722	0.022854	0.036686	0.033125	0.030457	0.032505	0.031273	0.025778	0.036244	0.045126	0.041998	0.041154	0.026121	0.021972	0.021907	0.023232	0.039467	0.038171	0.032319	0.025074	0.042348	0.040355	0.041913	0.03919	0.040266	0.033684	0.050498	0.046598	0.046206	0.042011
490.05	0.037532	0.030749	0.033277	0.020285	0.024036	0.028856	0.025959	0.031961	0.026661	0.028517	0.026619	0.025557	0.024406	0.012843	0.024717	0.023252	0.025523	0.021955	0.027164	0.025937	0.022993	0.035943	0.032071	0.031979	0.030666	0.0319	0.026735	0.034769	0.044288	0.040719	0.0383	0.025496	0.02304	0.02273	0.022029	0.035575	0.033628	0.031032	0.026741	0.038532	0.037897	0.03813	0.038784	0.040398	0.034955	0.05406	0.049681	0.048305	0.042797
499.99	0.039403	0.031354	0.030804	0.0208	0.023327	0.029256	0.023658	0.032473	0.026581	0.030518	0.027765	0.029045	0.024618	0.013493	0.026251	0.023388	0.026145	0.022858	0.02788	0.025028	0.02075	0.034936	0.033905	0.032293	0.031361	0.031037	0.026107	0.033723	0.044397	0.045002	0.039084	0.02561	0.023566	0.018926	0.02182	0.035108	0.032249	0.031308	0.026342	0.036852	0.039115	0.038696	0.038748	0.03812	0.03615	0.051475	0.046499	0.04396	0.04007
510.04	0.033733	0.028652	0.028692	0.01933	0.021943	0.029947	0.023396	0.0302	0.024791	0.027205	0.024546	0.030535	0.020008	0.011059	0.022574	0.021786	0.021639	0.017133	0.024182	0.022727	0.019187	0.032632	0.032957	0.030948	0.031891	0.031169	0.024128	0.033082	0.045164	0.039709	0.034089	0.023496	0.019276	0.018739	0.023271	0.037536	0.03508	0.031873	0.023871	0.038226	0.03812	0.037744	0.038167	0.037613	0.033064	0.053163	0.047193	0.04562	0.039646
[truncated: 125 more columns]

## Sheet: Fig 2D
Fig 2D. Typical SOCE responses as indicated by Fura-2 imaging.
	[Ca2+] nM
Time [s]	STIM1111-ΔK
0	100.143	101.34	86.8455	87.3814	97.4784	94.5444	86.3008	80.5966	83.856	87.7337	82.2654	93.5246	86.0345	96.7187	79.4285	82.2714	75.4108	76.0811	77.1663	93.0685	76.9357	81.9396	96.749	94.1138	96.5932	95.0628	107.076	102.486	97.7478	115.689	92.2533	97.819	89.766	98.7684	99.0047	93.0897	97.9249	95.0976	88.4611	109.174	100.731	102.266	101.304	100.861	95.3168	110.302	106.927	100.184	104.961
1.9921	101.938	102.07	88.3466	89.344	97.6903	95.1716	87.1225	81.4383	86.519	89.4073	84.8014	95.4846	88.1177	97.9885	79.7523	84.6029	76.7171	77.7937	80.4706	93.6787	79.1557	82.9786	93.2845	91.2996	92.9855	93.4476	104.356	100.246	94.3782	113.134	90.7566	94.4552	87.4326	95.5451	95.7159	89.6168	94.0246	92.8164	84.7112	108.936	101.151	102.266	101.328	100.981	96.0501	110.007	107.394	100.496	105.127
3.9782	102.043	100.793	87.0352	87.7759	97.4481	95.1233	86.1579	80.0702	85.6419	88.8106	83.7313	93.0806	87.7352	97.5949	80.3101	84.0408	77.584	77.8371	79.1961	92.8058	77.1737	81.0422	96.5206	93.6923	95.7462	95.6978	106.866	102.659	97.439	114.757	93.3962	97.9143	89.8233	97.9583	97.2499	92.3378	97.1318	94.0911	87.6931	109.437	100.917	102.413	101.225	100.34	96.0335	110.625	108.242	100.855	105.876
6.0323	99.591	101.175	86.0661	85.7322	96.0471	92.4299	84.2302	79.5949	82.7143	85.8615	79.7868	93.1002	85.284	95.8127	76.8459	80.4721	73.6928	73.787	76.2427	91.7945	76.2816	80.3716	94.9782	93.6636	93.4989	94.4069	106.287	101.88	96.3118	114.834	92.7167	97.1197	88.8392	98.6775	96.9048	91.6783	96.6658	94.2558	86.3715	107.701	100.246	101.427	100.368	99.0698	94.4613	109.62	106.404	99.7925	105.098
7.9925	100.658	101.127	86.8862	86.2978	96.6779	93.9038	84.8901	80.2052	84.5744	87.5771	82.9231	92.8843	86.4362	95.8959	78.3959	82.7999	74.5284	76.4283	77.5211	92.2578	77.0704	80.4211	94.6441	92.1869	93.0836	93.8781	105.335	101.087	97.3543	114.65	92.1386	95.9413	88.4596	97.7418	97.6404	91.5425	95.8112	93.4944	85.9052	108.504	100.535	101.955	101.016	99.7592	95.2246	109.795	106.86	100.42	105.037
9.9956	99.4819	99.5501	85.7141	86.2632	95.1399	92.5628	82.393	80.3866	84.4992	87.6253	81.8015	91.956	86.3038	96.2997	78.7256	82.5687	74.5643	74.2369	77.7443	92.0058	76.6558	79.1272	95.6736	92.0571	93.6288	94.8844	105.802	101.896	96.6053	114.727	91.956	97.0925	89.2144	98.5306	97.0077	91.3675	96.6507	94.3646	87.1812	109.046	100.687	101.955	100.09	100.068	94.8739	109.807	107.37	100.085	105.064
11.983	103.381	103.974	89.4812	89.4179	100.185	96.8988	88.5304	82.0762	86.1474	90.1927	84.0949	95.4634	89.0863	98.1369	81.8856	85.8194	79.331	80.9147	81.0842	93.9566	79.5619	84.2963	94.3011	91.4128	93.8781	92.7801	105.526	99.4016	95.4831	112.98	90.8486	94.3857	86.7823	97.2953	94.2754	89.4164	94.0261	93.1153	85.272	109.987	101.832	103.665	103.017	100.879	96.926	111.04	108.852	101.174	106.065
13.981	101.855	100.094	85.9052	86.3083	95.2926	92.8028	84.7247	79.5664	84.1685	86.966	82.5206	93.1531	87.267	95.7099	78.9414	82.417	75.1102	75.8656	78.6341	91.1729	77.0255	80.1242	93.2513	91.2046	92.6035	93.2694	104.794	99.7349	94.6018	112.919	90.5214	95.3848	87.4943	95.4438	96.3284	89.5927	94.2543	92.4782	85.0389	109.504	101.401	103.419	101.759	100.91	96.3557	111.304	107.784	100.704	106.626
15.98	98.3353	98.364	84.8194	85.2058	95.1641	90.5018	81.6754	78.9294	83.237	87.8858	82.9441	92.0043	84.1475	94.8104	76.8159	80.2787	71.3405	74.9441	76.117	91.6451	76.3759	80.2547	95.0023	92.8375	93.9778	94.0971	105.197	101.289	96.3874	114.36	92.2126	96.0154	88.8558	98.3201	96.9003	90.6224	95.3878	93.1501	86.2196	110.351	102.158	103.19	100.781	100.629	96.7082	111.311	107.994	100.892	106.401
17.981	99.8941	99.4258	85.681	85.9819	95.019	92.4405	83.6561	79.0807	82.3254	86.0691	79.5334	92.827	85.5757	95.4528	77.5571	81.8691	71.6988	74.9097	78.3405	91.5154	75.701	80.3506	93.508	92.279	92.9961	92.9145	104.748	100.491	94.7348	113.701	90.5772	94.9736	87.4537	96.7066	96.4994	89.7977	94.9162	93.07	83.7478	109.306	101.128	102.252	100.629	99.7971	95.4891	110.124	106.65	100.472	105.21
19.991	100.274	100.829	86.3008	86.3098	94.9086	91.9967	84.9186	81.1172	84.6044	87.9039	81.5929	92.3997	86.0902	95.5073	78.0289	81.6589	73.5225	74.5688	77.8177	92.3529	76.2247	81.8676	96.7339	93.9581	95.5375	94.3812	106.136	102.26	97.5571	115.582	92.1099	96.6749	89.0532	98.4503	98.4049	92.1703	96.0365	95.1172	87.687	109.571	102.492	103.486	100.653	99.7258	96.3723	110.12	108.723	100.155	106.014
21.984	100.082	100.085	85.2644	86.3023	94.1742	92.0903	83.9657	79.8288	83.3632	85.8345	81.5269	91.9454	86.0375	95.2775	77.0001	82.2143	70.5809	74.6615	76.7306	92.196	76.0736	79.9952	95.2639	93.2377	93.5729	94.9041	105.338	101.023	95.4105	115.399	92.1643	95.9534	88.2969	98.0461	96.7853	91.268	96.1106	92.7862	85.7638	109.501	101.149	102.833	100.452	99.2607	95.0069	110.013	107.648	100.811	106.297
23.983	102.595	104.098	88.8136	88.3241	98.1778	95.9276	86.2722	81.0332	85.5562	88.9899	83.2145	94.3555	89.4043	96.6355	81.5719	85.6931	76.2487	78.6282	81.0092	94.2784	78.3255	82.2939	94.4779	92.5039	93.1471	93.8116	105.285	100.895	96.3587	115.139	92.0194	95.3243	87.9656	98.2338	97.5904	91.4731	95.9443	93.4385	85.3863	109.426	103.11	102.185	100.899	99.1304	94.8028	110.376	107.89	100.334	105.533
26.025	101.979	101.295	86.8877	87.3859	96.5145	94.082	85.2915	80.4331	84.415	87.5305	81.3873	93.9657	88.1614	95.8656	78.6941	82.8465	73.7362	76.3953	77.8551	93.7044	77.0689	81.6709	95.6343	93.7648	96.1575	94.6366	106.249	101.897	97.7191	115.964	92.0586	96.159	88.6328	98.9002	98.9941	92.4088	96.8534	95.1762	87.5199	110.779	102.49	103.418	101.89	100.112	96.5977	111.821	108.575	100.804	106.533
27.991	103.201	103.626	88.8528	88.4551	98.7108	96.0849	87.3122	81.698	85.9518	88.5892	84.2482	96.6476	89.9319	98.8184	82.8735	86.3159	75.6068	78.3345	80.5186	94.5867	78.7211	83.6381	93.4672	91.01	92.6911	92.2654	104.63	99.4031	93.5458	113.901	90.5259	94.6169	87.3347	96.9548	95.3652	91.0704	94.1062	92.4435	85.2449	111.066	103.166	103.825	101.832	99.8547	96.4797	111.365	108.66	101.222	106.487
29.989	99.0016	97.0047	84.2978	85.5532	94.1243	90.9602	81.767	78.9863	82.89	86.4738	81.9261	93.3313	84.8419	94.1198	76.304	79.1182	70.7122	72.5604	75.8357	90.8019	75.2029	79.2921	94.8724	92.5794	94.1198	93.1471	104.302	100.152	95.7069	115.078	90.7898	95.1777	87.2504	97.3679	96.7354	90.9391	95.2427	93.4521	85.0855	108.835	101.19	102.325	101.272	99.2486	94.8693	109.707	107.507	100.161	105.566
31.979	101.418	100.503	87.0382	87.0231	96.3163	93.5548	84.6721	80.9477	83.7613	87.5049	81.7175	93.7769	86.2015	96.3769	78.4993	84.0829	71.4868	75.6202	78.321	92.3695	75.9718	81.4038	95.6313	92.759	93.7044	94.9918	105.036	101.368	97.147	114.91	92.208	96.8973	88.7037	98.0945	96.3103	90.9346	95.2699	93.6681	85.666	110.118	101.82	103.928	101.811	99.8092	95.908	110.661	108.42	100.317	105.572
33.982	101.636	102.454	86.5145	86.6108	96.5327	93.8116	85.5051	81.3078	84.9938	88.0966	82.827	93.5548	87.1737	95.9352	80.0807	83.6035	75.6457	76.087	79.1392	92.7892	78.4319	81.0512	96.8277	94.2739	96.0411	95.6494	106.197	101.988	98.1823	115.827	92.596	97.4315	89.3621	99.1728	98.5745	92.4133	97.5193	94.9691	88.2683	109.263	101.366	102.802	100.697	98.5927	95.0764	109.56	107.078	99.7971	105.528
35.983	102.82	101.183	86.4708	87.1496	95.2865	93.9476	84.8675	80.3026	84.1174	87.7623	81.2282	93.6288	86.2782	96.1424	78.5562	81.9156	74.5912	77.1842	77.307	91.6949	77.4433	80.3221	93.6485	91.8504	92.7016	93.2664	103.846	99.2501	94.4265	114.773	90.2831	94.4371	87.1466	96.4374	96.2483	90.3977	96.3557	92.8617	84.3714	110.953	102.469	103.582	102.126	100.329	96.7551	111.244	109.272	101.119	106.115
37.97	102.704	99.6364	86.2196	86.4182	95.2155	92.4797	83.5885	79.1737	83.9296	87.2399	80.2142	92.1975	84.6871	96.277	78.9369	81.2057	72.7874	75.2837	77.5211	92.5522	76.1245	80.3941	93.5125	91.5425	93.1697	92.6443	103.551	98.7714	93.795	113.679	88.7745	94.5656	86.3896	96.2271	95.6796	90.1972	93.7542	92.4118	82.8149	110.776	102.557	103.445	101.665	99.3561	96.6613	111.49	108.95	100.411	106.177
51.992	165.312	153.692	92.605	102.839	477.682	213.711	115.888	80.3476	89.8022	123.285	103.397	460.016	122.426	111.409	82.3675	89.3606	82.1152	90.8094	89.7811	102.407	78.8874	81.3813	110.636	99.5213	99.2819	96.8383	112.551	107.345	120.249	198.538	91.624	98.3201	89.5671	122.932	108.286	92.2775	96.2165	93.4174	87.0638	135.893	130.495	133.053	116.484	99.7152	105.689	173.88	165.296	108.52	115.399
54.034	201.397	178.486	94.1138	108.904	654.126	289.908	131.188	80.1152	90.8411	141.043	111.438	573.109	138.644	117.05	83.1033	92.116	84.173	95.8127	93.3086	107.278	77.7308	82.896	122.334	105.279	102.439	100.549	121.184	113.028	142.748	284.564	93.4914	100.558	91.0326	145.432	117.172	93.9536	98.5033	94.354	88.2457	158.094	152.539	157.625	127.109	99.9304	114.223	234.23	215.416	115.613	122.947
55.998	249.603	219.139	99.4607	118.105	819.294	386.193	156.844	80.8546	95.7341	166.693	129.016	693.125	163.477	126.725	90.6616	99.2077	92.0148	106.687	101.965	113.661	80.5276	85.6133	131.85	109.078	104.481	103.699	126.74	117.662	165.845	412.507	94.0337	101.93	92.1597	167.415	125.449	94.552	98.5094	94.8451	87.5937	184.814	181.758	188.272	140.161	100.861	123.714	316.304	284.43	124.021	133.207
58.004	305.1	262.671	104.633	129.678	968.447	470.886	185.496	82.9081	99.641	191.942	143.709	805.835	191.465	138.057	95.7583	105.019	102.216	114.284	111.157	122.027	83.0552	89.552	147.342	116.209	108.641	107.61	136.588	125.634	196.528	597.346	95.2034	104.624	93.4521	198.171	135.63	95.4166	99.6137	95.5859	89.653	216.044	215.609	225.488	156.891	101.199	134.256	419.219	369.122	133.439	145.773
59.994	349.247	302.052	106.626	138.799	1135.41	527.106	210.785	82.8525	102.035	219.768	156.033	861.697	218.477	147.124	95.4876	109.825	103.137	121.061	115.353	129.155	84.3714	90.3223	164.198	122.456	114.055	113.057	145.727	134.071	227.253	824.869	97.1424	108.543	96.6189	235.108	148.119	99.0319	101.918	97.5117	92.9719	252.882	252.653	267.063	171.644	101.216	143.74	518.5	461.836	141.71	158.188
61.996	397.701	352.385	110.842	148.725	1293.13	589.281	235.45	83.7853	105.37	248.555	171.156	894.484	251.504	160.878	99.5743	116.545	109.512	132.39	124.85	137.036	85.5848	93.2694	182.296	129.478	117.998	117.065	155.205	140.889	253.982	1065.07	99.2137	110.676	96.9472	276.375	157.704	99.2849	102.589	97.1333	92.916	300.538	298.052	318.728	191.211	102.8	156.876	614.35	552.681	153.88	175.298
64.008	448.876	408.068	115.368	161.551	1464.12	658.578	265.642	84.7593	109.828	278.386	186.637	911.862	281.814	175.519	100.679	123.331	119.024	141.012	131.034	146.845	88.1855	96.6461	201.349	137.021	123.622	121.245	168.153	149.379	274.715	1288.46	100.65	112.249	98.9623	319.764	170.354	101.057	104.504	99.0562	92.8526	338.714	342.35	372.1	211.797	102.774	167.211	692.495	628.414	162.898	190.4
66.001	477.425	448.261	121.291	172.478	1420.54	702.2	291.196	87.2715	114.452	308.591	204.212	911.101	312.241	187.827	105.619	130.402	123.991	153.038	141.307	155.923	91.2061	100.523	223.482	145.835	128.786	127.909	180.272	158.876	299.462	1516.36	102.955	116.775	101.946	368.792	184.085	103.12	106.966	100.409	97.3407	386.123	390.655	434.075	232.816	103.667	178.802	760.151	695.481	171.801	206.438
67.991	507.452	496.222	127.109	185.939	1480.62	786.516	322.159	87.553	119.039	338.594	218.01	915.291	349.057	201.525	113.057	138.149	132.421	161.754	149.161	165.751	93.4838	104.384	241.82	150.25	129.956	130.402	188.462	165.924	307.005	1637.5	103.74	117.31	102.436	410.535	197.469	103.615	106.448	99.7092	96.5054	436.358	440.624	492.634	255.099	103.612	191.322	819.316	748.042	182.28	224.178
69.979	533.428	524.29	129.786	197.118	1464.93	869.882	340.188	87.3935	122.057	359.801	226.913	899.49	373.25	216.141	112.901	144.159	139.666	168.499	155.814	174.242	94.8482	103.545	263.612	158.766	137.686	134.179	201.988	175.235	322.669	1826.63	103.986	120.203	104.403	461.162	211.862	105.993	108.788	101.321	99.3652	475.445	480.932	545.865	273.653	104.833	201.892	870.564	791.181	192.181	241.02
71.994	547.837	540.658	130.833	205.092	1436.15	949.453	353.455	88.1373	123.085	379.939	239.096	879.863	390.356	228.014	110.892	143.911	138.675	168.782	160.127	181.616	94.0382	106.282	289.874	168.813	141.291	141.802	218.22	186.13	335.7	1990.38	107.841	124.528	106.928	511.122	227.366	107.829	110.88	101.914	100.867	526.599	526.186	609.422	298.757	106.557	216.318	934.795	849.31	204.884	261.913
74.023	560.264	570.96	135.383	216.141	1403.02	1013.33	370.323	88.2533	125.926	396.096	244.351	862.902	417.9	243.207	115.567	153.895	145.571	177.633	168.593	190.607	95.4498	108.409	298.219	170.322	139.789	139.418	225.569	188.541	329.532	1983.15	104.621	121.827	105.013	533.805	233.856	105.713	107.281	100.355	97.1106	558.909	564.639	657.199	320.307	105.96	224.679	1000.29	896.485	215.159	280.715
75.975	570.595	588.759	137.531	220.833	1344.37	1062.13	375.64	86.2647	128.001	403.32	247.818	830.933	432.602	248.309	116.759	157.282	147.839	177.507	175.44	195.715	94.7393	107.812	324.914	183.072	150.53	148.088	245.904	202.756	347.163	2174.21	109.052	128.847	108.869	588.508	254.048	110.266	111.639	103.919	102.052	600.339	601.234	705.668	346.802	107.946	237.142	1070.26	945.314	227.901	303.028
77.982	598.298	626.208	146.829	239.781	1342.95	1120.68	399.025	91.0719	135.862	433.033	264.354	838.357	455.473	272.857	124.267	168.546	156.532	190.289	186.114	210.304	100.707	114.605	343.209	188.938	150.919	152.134	255.921	211.091	346.561	2203.63	109.798	130.279	110.464	613.039	263.397	110.249	110.773	102.905	102.363	620.015	623.178	745.046	362.643	107.324	244.988	1133.42	990.237	237.63	320.884
79.985	597.249	626.562	142.887	241.608	1294.6	1118.89	393.576	88.0093	134.951	435.62	260.331	809.513	461.963	284.13	118.396	166.457	151.137	182.549	185.924	215.706	96.6476	111.278	359.818	197.852	156.314	154.644	270.091	219.768	351.212	2197.63	111.693	132.683	111.612	652.71	278.403	113.524	114.269	103.588	103.227	654.605	658.658	787.003	388.598	109.004	258.832	1233.88	1060.31	250.766	345.787
81.978	609.91	652.611	151.76	257.187	1276.92	1129.87	408.458	91.2393	140.734	449.564	272.642	813.626	494.261	305.673	123.53	177.065	159.141	194.664	199.113	227.609	102.084	117.784	378.208	205.445	159.814	160.221	283.597	230.673	356.34	2189.3	112.129	136.202	114.116	665.604	289.138	114.391	113.757	103.673	105.809	671.828	670.682	810.926	407.252	108.045	264.85	1286.18	1109.88	258.404	365.611
83.988	624.004	677.808	154.285	263.645	1255.7	1150.63	420.414	91.443	144.113	467.086	275.296	803.101	500.447	321.02	125.849	185.21	166.818	197.884	202.836	237.858	101.632	118.687	390.901	214.241	167.054	162.083	298.858	237.565	359.437	2144.95	114.07	137.191	114.818	686.03	299.933	114.986	114.834	105.908	107.056	694.607	684.998	848.199	427.009	109.359	276.575	1352.32	1172.8	271.051	389.494
85.997	641.578	689.128	155.502	268.899	1234.19	1144.32	419.273	90.3344	146.239	471.069	276.159	797.155	509.482	334.451	124.774	182.027	163.352	200.901	205.509	245.544	101.486	118.656	398.248	218.848	164.951	163.289	306.904	244.939	357.845	2086.02	114.803	139.666	115.185	695.095	307.73	114.864	114.299	104.163	107.024	727.485	707.916	879.841	453.477	110.167	290.025	1410.22	1224.84	285.164	417.615
87.989	666.807	723.117	162.49	282.38	1260.26	1175.5	433.339	93.1999	151.48	483.267	286.716	795.729	534.729	357.966	132.822	196.448	177.997	212.199	219.268	257.68	105.78	125.434	407.306	228.111	171.235	167.383	322.822	254.261	363.146	2036.53	115.934	141.369	117.952	696.234	320.324	117.677	115.048	105.549	108.976	734.468	720.751	907.969	469.168	110.52	296.289	1440.63	1259.8	295.719	439.057
89.978	673.819	750.208	167.179	290.209	1238.01	1148.8	431.849	93.4098	155.533	489.329	289.272	796.686	542.531	371.507	134.395	203.748	176.671	211.781	223.256	268.221	107.644	129.047	418.987	237.842	173.99	170.133	338.251	263.991	364.326	2036.67	117.218	144.64	119.743	718.88	331.324	118.794	117.876	106.165	109.982	746.44	735.172	929.802	494.132	111.191	305.622	1464.65	1297.94	306.651	463.147
91.991	674.504	772.389	168.467	297.111	1213.59	1151.62	432.836	94.28	158.751	495.889	289.072	784.314	552.719	387.984	134.75	205.685	183.135	212.633	230.073	275.761	107.123	127.616	429.894	247.245	182.344	172.746	357.135	273.338	365.976	1983.86	119.468	148.01	121.383	724.249	341.08	121.107	119.958	107.631	112.675	752.857	734.737	946.769	507.378	111.446	313.002	1481.7	1320.29	315.541	487.816
94.025	681.4	789.399	171.203	303.213	1201.84	1131.69	433.177	93.289	159.83	498.964	291.028	786.092	551.863	399.519	132.93	208.185	180.936	210.577	232.102	283.663	107.878	130.002	428.783	249.931	184.323	176.103	364.604	281.964	365.35	1918.56	119.1	148.928	121.965	724.435	350.091	120.923	118.228	107.473	112.405	761.47	742.594	968.699	527.219	112.138	318.949	1448.95	1333.34	327.383	511.197
95.982	684.856	817.575	176.118	309.537	1181.85	1096.05	434.83	95.3153	165.077	504.904	292.602	761.91	560.302	416.795	137.871	213.614	185.226	215.835	236.556	293.64	108.962	134.411	434.65	256.841	183.895	175.519	377.509	289.021	360.753	1859.08	118.993	150.779	122.257	723.837	357.153	121.904	118.656	106.556	111.08	775.759	745.275	988.292	545.846	112.953	326.429	1445.57	1337.62	339.365	533.654
97.994	696.315	857.123	181.331	318.932	1199.08	1090.39	432.692	96.8383	167.556	510.973	296.725	773.652	574.146	433.482	144.593	226.54	193.804	218.816	244.481	308.827	113.148	137.485	438.517	262.457	187.811	176.608	387.878	294.512	362.053	1803.1	120.065	151.667	122.564	714.591	362.504	121.797	118.947	106.659	111.941	788.063	760.821	1024.24	566.514	115.491	340.034	1459.71	1364.57	355.182	564.715
99.988	695.929	893.129	186.368	327.349	1171.02	1095.74	442.102	98.3534	171.077	515.041	298.219	774.284	580.997	451.085	147.715	230.917	198.299	223.046	249.718	318.203	113.902	141.802	448.062	271.449	191.847	179.387	403.639	305.757	362.175	1766.24	121.122	154.129	124.405	715.596	371.873	123.361	119.897	105.914	113.846	780.867	756.114	1028	578.647	114.773	343.604	1424.13	1331.21	364.552	581.132
102	705.668	926.78	189.844	331.665	1181.02	1092.27	439.921	99.0183	174.289	515.695	301.16	771.252	588.353	467.305	149.223	234.393	201.285	226.071	254.655	327.946	116.912	144.128	451.447	279.001	195.508	182.803	416.528	313.374	365.142	1756.67	124.267	158.297	126.586	722.15	379.187	124.159	122.149	108.08	114.192	786.474	751.209	1038.22	594.124	115.598	349.178	1407.44	1331.02	372.762	607.274
103.99	707.998	962.991	193.485	337.72	1173.22	1088.04	430.826	99.491	178.502	518.968	303.297	763.209	581.633	480.804	150.048	238.233	203.892	227.593	260.726	338.954	116.041	147.14	457.561	285.047	199.144	182.961	425.399	323.638	362.955	1722.64	123.331	159.798	126.848	710.084	383.756	126.033	123.177	108.091	114.757	793.114	758.79	1055.78	605.344	116.347	357.879	1395.67	1329.93	386.983	629.281
106	690.973	945.632	196.05	339.862	1126.02	1015.04	421.432	98.8305	180.129	509.072	297.246	743.467	568.793	489.679	147.404	237.37	200.39	224.065	252.948	344.463	116.408	145.152	456.58	293.64	202.708	186.542	441.165	331.204	364.604	1690.2	126.095	163.493	129.894	707.385	392.449	128.463	124.175	109.894	118.978	782.791	739.274	1052.76	609.051	116.989	357.637	1349.23	1292.39	391.393	641.519
107.98	702.628	981.196	203.444	350.608	1161.56	1031.68	428.872	102.433	186.177	517.452	305.47	753.128	584.913	510.265	156.157	247.834	209.71	230.252	268.667	358.675	121.122	152.742	446.254	293.841	197.453	183.214	441.868	332.912	354.301	1629.01	124.359	161.817	128.093	680.834	389.705	124.328	121.306	107.327	112.809	777.025	740.954	1062.84	618.249	117.448	361.689	1327.98	1280.44	400.897	657.759
109.99	693.186	996.106	206.582	351.85	1154.97	1024.26	421.021	102.301	188.97	512.614	302.473	747.272	583.581	517.696	157.969	252.521	208.891	232.508	266.402	364.343	122.272	154.004	448.279	299.362	203.94	184.83	460.525	340.394	357.723	1671.78	124.052	164.481	129.14	689.047	398.848	127.278	122.272	108.412	116.056	766.44	729.053	1055.04	623.591	117.738	362.851	1293.26	1259.93	407.306	674.262
111.98	681.824	994.364	202.788	347.68	1133.42	986.14	410.801	101.199	187.43	499.168	294.562	741.286	564.237	517.752	155.299	245.217	205.108	228.5	265.923	369.122	119.208	148.943	453.695	306.549	207.271	188.573	472.167	354.042	355.994	1635.25	127.386	167.368	131.434	683.501	404.241	129.032	124.328	108.794	116.392	784.124	734.613	1075.4	637.537	119.33	370.88	1298.6	1275.12	424.165	695.685
114.03	689.088	1040.02	210.946	358.866	1153.81	992.277	414.143	103.893	193.533	505.722	298.807	747.667	575.722	542.455	156.938	251.947	215.304	227.933	269.18	381.023	122.64	158.016	457.906	313.746	210.673	191.02	488.886	360.753	359.16	1619.89	128.816	169.489	133.13	671.185	407.323	129.74	125.48	109.416	118.641	770.117	727.98	1067.63	637.359	118.917	368.774	1271.28	1234.19	429.248	705.546
115.98	706.424	1064.95	221.124	370.967	1189.49	1017.31	430.145	107.431	200.198	514.705	312.427	768.519	590.249	557.498	166.3	266.997	227.399	243.632	281.198	397.948	128.878	165.218	454.275	319.713	213.116	191.576	497.852	365.767	358.416	1582.8	130.356	173.171	134.874	670.26	410.304	131.681	126.417	110.632	120.326	766.419	718.531	1066.22	641.479	119.789	374.401	1258.14	1221.72	434.434	719.209
117.99	692.353	1047.72	221.77	369.488	1186.92	991.743	415.584	106.192	202.644	506.615	305.858	760.423	575.223	562.078	163.493	264.107	221.398	239.259	280.815	403.409	126.033	165.641	460.125	328.014	218.187	194.903	511.421	375.343	359.905	1598.22	132.637	176.56	137.129	664.662	415.086	133.007	127.048	112.359	123.085	768.897	712.643	1065.52	651.117	120.862	374	1242.51	1203.31	442.265	730.127
119.99	672.009	1017.74	220.204	366.618	1148.85	947.792	399.131	105.692	201.716	490.547	296.34	734.158	561.772	563.109	162.224	261.501	217.011	229.619	279.018	405.144	125.649	164.637	454.946	329.856	216.141	194.441	518.5	380.691	355.856	1578.92	132.236	177.428	137.701	657.779	415.513	133.439	127.632	110.978	122.134	760.213	708.632	1053.28	652.691	120.264	375.169	1218.99	1192.79	449.672	740.56
121.98	686.961	1029.27	228.468	377.439	1187.5	958.142	404.471	108.849	208.971	496.519	303.735	744.651	562.88	572.092	167.87	268.883	230.284	240.776	286.249	418.239	130.987	170.983	457.688	338.234	223.127	197.214	530.886	386.193	359.143	1600.05	133.392	180.256	138.629	654.305	424.63	136.835	130.263	112.088	122.564	755.487	698.899	1057.07	647.018	120.709	374.645	1193.53	1174.82	453.677	751.501
123.98	690.264	1034.96	232.816	376.81	1181.29	953.486	396.854	109.538	212.617	489.126	301.749	732.338	561.887	580.9	170.432	271.449	228.598	236.507	291.514	424.701	131.28	172.95	457.943	342.814	223.612	198.155	543.288	394.668	358.018	1591.68	133.763	182.977	140.254	642.411	425.399	135.986	129.571	112.625	125.019	749.687	701.812	1058.79	661.918	122.64	379.851	1201.51	1180.44	463.165	763.314
125.99	671.044	1022.76	231.452	377.299	1185.41	922.074	384.913	108.925	212.424	475.995	297.195	730.685	550.457	581.517	169.064	267.196	224.356	231.176	286.616	428.406	131.403	172.966	448.46	344.085	223.822	196.895	547.325	397.719	350.677	1557.03	134.395	184.133	140.409	629.537	423.593	136.31	129.771	112.695	125.035	751.751	692.11	1055.73	654.704	123.453	380.901	1179.16	1162.96	469.46	767.763
127.99	683.744	994.921	237.761	378.505	1172.92	905.31	386.983	110.819	216.544	474.016	301.816	725.774	550.229	589.572	172.887	268.353	230.56	230.365	286.933	434.003	133.161	177.76	451.175	351.66	232.297	199.927	560.874	405.161	354.681	1584.1	137.345	186.415	142.655	634.176	431.328	139.666	133.007	113.846	126.048	750.354	691.176	1046.72	656.461	123.745	382.021	1173.17	1163.38	477.939	775.443
129.98	649.444	970.284	233.401	371.56	1149.86	874.922	368.305	107.695	215.674	461.872	290.092	711.886	536.464	584.527	168.043	267.874	217.978	225.294	283.063	436.555	129.909	172.824	446.146	351.764	228.598	200.789	561.562	412.347	351.177	1577.48	138.784	188.462	142.174	624.712	429.015	140.935	133.068	113.695	126.556	742.511	685.24	1037.39	657.319	124.466	382.897	1158.23	1153.73	480.363	777.13
132.01	664.541	965.832	241.314	381.303	1183.98	885.036	374.052	110.689	220.591	463.548	293.707	728.661	533.786	593.271	173.171	269.892	227.48	234.701	289.673	446.399	133.053	179.592	432.243	345.907	223.482	196.273	555.307	407.004	338.388	1532.05	136.434	186.637	140.238	598.745	418.114	136.449	128.493	110.915	121.153	743.467	676.055	1017.52	652.133	125.634	382.722	1155	1138.86	483.488	778.776
134.01	673.779	986.973	247.425	385.263	1183.55	892.729	377.561	112.64	228.419	467.506	300.488	734.489	541.131	605.694	180.904	276.99	234.149	237.826	299.026	455.927	136.928	186.161	435.099	354.37	230.754	198.315	575.472	418.096	342.453	1548.73	137.825	189.161	142.081	599.892	421.825	140.145	131.064	112.815	125.019	736.393	674.081	1010.85	650.977	125.71	382.301	1139.33	1129.65	489.273	781.839
135.99	673.316	988.246	249.537	383.458	1201.36	879.841	373.459	112.413	228.095	455.037	292.585	732.317	531.036	605.324	182.17	280.332	236.133	234.75	299.093	457.034	136.186	186.383	440.516	360.182	236.117	202.692	584.102	427.744	346.888	1558.19	141.105	194.313	146.348	596.142	426.974	143.43	134.056	114.101	130.017	727.506	667.951	1007.35	649.723	126.187	380.796	1142.66	1120.82	492.634	787.575
137.98	660.937	955.356	247.507	381.864	1194.96	852.668	358.571	113.898	227.561	449.455	289.958	728.29	516.761	596.336	180.778	275.196	228.857	232.085	291.212	456.871	137.454	185.797	428.12	359.627	235.287	198.618	583.6	426.83	343.552	1546.35	139.604	193.485	145.463	581.71	424.862	142.329	134.411	114.36	127.14	715.001	662.278	1000.17	645.051	127.263	379.152	1137.36	1126.56	497.259	785.139
139.99	660.637	952.346	251.652	379.799	1207.06	859.288	356.374	113.701	231.939	443.094	292.669	736.89	511.178	601.176	183.499	277.372	233.677	230.852	294.109	461.635	138.18	189.097	431.633	365.802	237.842	203.316	590.385	437.599	344.308	1566.58	143.337	198.761	148.259	583.446	426.294	146.286	137.825	116.087	129.863	713.935	656.74	986.58	638.171	127.14	375.605	1134.57	1111.37	499.316	781.353
141.99	655.782	942.022	252.406	377.159	1206.89	841.438	346.372	113.085	233.044	441.327	287.735	718.819	501.654	597.773	180.366	269.511	229.408	233.612	287.818	461.471	138.335	191.306	427.618	367.783	241.918	204.196	597.385	438.841	342.659	1534.07	144.516	199.56	148.803	570.346	421.218	146.705	136.186	115.506	132.22	719.62	655.463	983.436	634.314	127.478	376.164	1129.8	1108.47	505.592	786.919
143.99	657.679	918.186	252.784	376.565	1193.12	817.189	343.398	112.146	232.004	429.732	285.214	719.579	501.561	593.407	185.464	272.675	229.781	225.051	288.57	463.274	137.716	192.181	418.613	366.08	239.667	203.86	596.55	440.678	340.497	1528.59	144.5	200.007	148.414	561.275	421.093	147.031	136.804	116.102	129.032	708.018	655.423	973.732	626.759	128.97	375.692	1135.21	1111.49	506.838	782.748
145.99	651.336	922.389	255.592	375.64	1204.63	811.44	339.176	114.666	236.263	431.544	287.317	726.64	491.673	590.946	184.703	268.32	232.784	229.295	292.116	470.831	140.47	194.457	410.02	367.036	242.848	204.116	602.363	453.894	337.206	1563.04	145.928	205.092	151.464	547.344	416.119	149.021	138.737	116.041	132.405	734.427	675.591	1012	649.424	135.491	386.825	1188.61	1164.36	527.557	810.284
147.98	649.066	890.465	254.426	372.239	1170.3	786.664	331.904	114.421	238.95	423.968	280.981	717.217	478.985	587.657	181.015	265.229	227.787	222.157	287.334	471.051	139.356	194.059	408.387	368.635	245.135	204.9	601.429	452.987	330.999	1520.24	146.55	206.198	150.328	532.58	411.867	149.332	137.964	115.537	132.59	694.912	635.164	945.155	613.645	128.232	367.036	1114.95	1100	503.473	767.679
149.98	635.559	890.864	259.211	374.959	1171.67	782.135	334.964	114.192	240.205	417.365	280.033	724.723	480.565	585.724	183.452	269.18	229.197	226.508	285.097	472.496	140.424	197.948	403.798	369.018	245.707	204.676	608.348	460.98	331.699	1533	146.581	208.891	152.944	524.853	409.452	149.161	138.706	114.971	133.67	688.703	628.749	937.556	604.72	128.955	364.447	1103.65	1095.76	504.365	766.797
151.99	654.126	909.601	262.77	377.159	1204.32	781.712	332.007	116.347	242.293	417.223	280.482	733.31	473.21	596.317	190.956	273.454	232.8	223.402	289.222	478.985	143.585	199.959	405.746	373.494	246.329	207.159	613.293	468.675	332.895	1548.91	149.176	212.087	155.564	525.397	413.36	153.131	140.749	116.285	135.198	702.546	640.884	948.429	610.946	131.727	371.612	1128.08	1125.16	514.705	774.79
154	637.24	884.461	262.16	368.566	1177.78	758.309	326.157	116.133	245.675	413.218	279.35	727.712	459.67	576.53	183.673	267.163	230.495	220.817	289.824	471.655	142.221	201.125	401.339	373.738	248.031	205.765	614.526	471.033	331.802	1547.51	149.083	212.746	155.83	518.406	412.827	153.412	142.422	116.331	136.882	683.724	632.536	929.644	594.939	130.325	363.354	1105.47	1106.42	510.805	756.887
155.98	630.168	872.808	260.528	368.618	1180.06	751.689	319.204	116.041	245.282	407.306	275.362	719.702	450.197	575.549	184.941	264.602	228.825	217.849	286.249	471.38	143.461	201.493	394.069	370.271	248.162	204.836	614.213	474.327	329.532	1528.21	150.079	214.885	156.423	515.378	409.257	153.926	141.214	116.041	134.442	689.838	638.092	934.185	594.182	133.146	365.489	1113.56	1120.41	515.789	760.423
157.98	642.272	886.763	265.246	369.871	1190.2	751.897	317.812	117.585	250.635	408.245	279.184	722.15	448.894	574.089	188.145	267.196	232.41	223.337	288.921	475.573	144.935	203.092	391.569	371.298	245.887	203.988	612.706	470.649	327.213	1503.99	149.348	212.022	155.658	505.555	405.71	152.804	139.681	116.102	134.225	670.662	628.906	909.624	580.862	132.328	358.485	1088.24	1102.8	511.234	748.833
159.99	635.974	876.201	264.47	367.001	1184.33	740.041	317.575	116.377	247.965	405.657	274.599	729.115	440.786	567.51	186.843	266.435	229.538	218.913	286.182	474.73	144.516	205.797	391.288	373.948	250.357	207.464	617.171	478.802	328.56	1527.17	151.869	216.27	158.235	500.577	407.412	155.221	142.887	117.937	135.97	675.732	630.425	916.772	576.819	131.881	357.62	1098.86	1110.46	513.193	745.524
161.99	637.498	868.651	269.644	367.453	1196.86	744.402	317.321	119.789	252.702	407.341	278.752	725.939	438.481	565.634	193.692	267.311	232.768	224.178	291.112	476.252	149.441	210.207	389.67	375.5	254.294	208.538	624.397	488.204	334.092	1545.1	153.381	221.56	160.549	498.464	411.263	158.782	145.307	118.534	140.192	657.659	620.428	896.463	562.23	131.712	351.833	1078.19	1086.98	505.071	727.217
163.99	626.385	845.631	265.064	358.502	1166	721.553	314.034	117.31	251.422	397.648	271.581	731.387	427.708	553.004	187.875	263.826	218.01	214.129	285.097	469.753	145.804	209.934	385.597	376.985	256.463	207.608	623.512	487.687	329.924	1545.25	153.427	220.526	160.408	496.907	406.384	158.438	144.842	118.549	141.028	648.668	615.78	883.288	551.16	130.679	345.942	1068.32	1083.17	500.911	719.147
165.99	623.768	852.515	268.237	360.32	1173	717.422	309.368	118.304	251.586	397.083	270.024	733.992	419.094	546.13	191.386	263.183	224.065	215.529	283.146	469.515	147.699	212.472	386.93	376.548	254.984	208.33	628.453	496.426	330.658	1548.38	155.549	221.705	162.146	492.708	409.452	159.173	145.571	119.453	140.997	664.982	634.413	911.481	562.078	137.067	358.589	1103.19	1109.63	517.097	737.823
167.98	639.101	876.884	271.449	362.747	1197.57	726.66	310.195	121.613	258.421	404.435	275.744	742.428	423.093	547.097	194.25	270.074	234.132	220.155	289.857	474.565	150.281	213.325	380.148	379.361	256.874	208.105	629.261	496.037	329.31	1538.78	156.517	223.547	162.898	489.237	404.418	160.909	147	119.514	141.601	694.729	653.627	939.414	573.762	142.856	368.374	1150.58	1165.13	536.785	758.602
169.98	628.946	844.609	271.565	356.461	1172.02	705.423	311.514	120.877	258.668	400.88	275.396	738.237	411.974	543.193	193.756	266.121	229.781	211.396	283.396	469.332	149.783	216.382	380.061	377.351	256.611	207.929	620.604	495.149	326.634	1560.23	156.595	224.065	163.54	483.102	407.057	161.206	146.814	119.054	141.601	662.618	628.571	885.036	539.089	135.661	348.213	1085.7	1106.42	519.642	718.88
171.99	627.33	850.749	267.592	352.022	1164.11	696.173	303.247	119.774	255.329	392.344	269.627	728.249	406.88	528.666	190.559	257.236	223.612	205.925	278.602	464.003	148.881	214.161	374.837	374.174	254.458	206.085	619.858	496.833	325.867	1514.12	155.97	225.019	164.465	475.152	402.701	162.898	147.824	119.253	143.895	653.368	621.881	881.675	533.221	136.835	346.217	1089.73	1111.39	511.961	714.509
174	626.759	863.011	272.145	352.816	1181.42	698.064	304.476	122.932	257.45	395.161	268.734	734.447	408.157	531.262	195.604	264.437	229.457	211.508	283.947	463.53	150.53	216.495	370.114	373.006	253.211	206.085	612.706	498.853	320.816	1507.48	156.22	225.747	163.54	466.52	397.048	161.113	146.705	118.565	140.563	663.98	624.338	878.075	528.647	137.485	346.354	1095.28	1116.1	512.409	713.607
175.99	629.498	858.216	271.88	350.643	1175.12	693.612	304.257	122.364	258.355	395.056	268.552	732.834	398.848	520.503	192.658	260.117	222.804	204.148	278.319	457.034	151.651	216.576	369.453	372.64	255.773	206.518	616.994	503.065	324.846	1511.06	158.672	227.966	165.453	463.438	398.884	164.23	149.721	119.498	142.732	671.406	631.233	891.241	531.752	142.329	351.022	1127.2	1139.7	523.896	722.026
178	641.182	869.816	273.753	353.161	1192.92	695.136	302.691	122.778	263.364	396.378	273.637	742.158	401.269	524.609	196.385	261.731	228.354	209.87	282.347	461.38	153.568	220.639	366.566	370.706	257.68	205.605	619.289	499.798	323.383	1516.39	158.204	229.1	166.363	461.089	397.789	164.151	149.145	120.28	143.554	657.998	623.512	876.575	517.135	139.31	345.838	1101.58	1122.14	514.705	708.857
179.99	631.056	866.938	275.196	350.263	1175.98	680.956	305.791	123.331	261.88	391.288	270.919	749.375	397.754	515.434	196.56	260.199	227.836	211.331	282.713	459.561	155.034	221.027	366.358	371.56	259.425	208.779	613.626	505.257	324.727	1526.4	160.142	231.241	168.562	460.434	395.003	165.359	148.943	120.801	142.794	642.054	605.363	852.515	505.016	138.474	338.696	1079.94	1100.32	509.873	693.551
181.99	642.391	880.724	278.818	350.212	1198.58	680.188	305.352	124.451	264.404	394.756	269.958	751.459	398.195	509.482	199.288	260.66	231.972	213.405	281.264	455.436	155.814	224.906	365.02	370.863	261.517	207.64	615.525	509.743	324.693	1519.49	161.238	233.385	168.939	454.91	396.607	168.075	150.297	121.827	147.28	654.764	624.633	866.06	504.588	139.774	341.011	1102.09	1109.49	515.546	702.811
183.99	632.793	863.516	276.193	344.154	1191.51	672.773	301.581	124.574	262.407	389.793	262.82	750.188	389.248	499.372	196.751	255.181	227.544	205.957	276.791	449.691	154.862	220.591	360.719	370.027	258.519	205.028	614.546	506.15	320.018	1523.57	162.177	232.427	167.965	452.19	392.379	168.279	150.374	121.705	144.966	660.317	633.109	873.27	505.332	143.073	344.429	1130.68	1144.69	522.92	708.529
185.99	630.582	853.279	275.279	344.893	1184.91	672.974	301.766	124.344	265.626	391.112	266.287	749.75	385.86	496.111	196.815	255.986	230.057	205.429	274.383	445.821	154.566	223.725	358.346	368.322	256.151	205.957	610.751	505.016	321.632	1510.6	161.379	231.404	169.206	450.161	386.983	166.661	149.456	121.046	142.918	645.845	621.802	855.331	491.969	141.26	336.384	1087.01	1111.29	512.017	692.678
188	632.793	869.245	277.472	343.587	1190.5	674.987	300.135	123.96	265.758	392.889	266.683	761.931	386.386	496.778	197.74	258.371	233.271	203.748	275.827	447.266	154.675	223.725	362.886	370.793	262.243	207.624	616.504	515.546	324.404	1534.13	162.788	235.482	171.455	447.917	391.094	169.473	152.695	122.364	146.565	649.803	623.611	858.807	489.901	144.081	337.326	1100.2	1122.81	513.66	697.128
190.01	637.636	878.671	279.084	346.045	1216.42	679.684	303.702	127.201	268.982	397.807	269.842	763.943	382.844	488.886	202.356	258.552	233.255	207.191	275.611	441.597	159.126	226.281	359.524	366.566	261.83	208.025	613.86	516.48	324.284	1527.43	164.857	238.428	173.596	447.05	390.62	172.746	155.143	123.499	151.511	645.23	625.401	852.69	478.416	142.515	335.203	1100.9	1112.29	507.825	686.009
191.99	634.176	865.358	273.985	339.399	1194.51	658.418	296.91	125.035	264.552	392.678	264.189	758.56	377.806	485.826	197.134	250.094	225.585	203.524	267.08	432.944	157.422	226.492	358.26	365.993	260.001	206.71	611.611	516.2	323.706	1560.44	164.637	238.689	174.085	445.676	386.755	172.21	151.604	122.824	148.492	641.321	614.272	846.175	470.393	143.384	332.639	1094.6	1117.84	505.257	682.006
194.01	630.937	853.039	277.605	341.561	1190.17	662.759	298.169	125.68	268.254	395.056	268.667	757.138	377.823	479.463	204.1	249.652	228.581	202.1	268.601	433.392	157.172	226.767	356.98	364.986	262.111	207.768	610.653	516.873	322.193	1534.53	164.904	237.24	173.927	440.48	383.125	172.383	152.446	122.702	148.29	637.735	614.076	843.11	469.607	143.306	330.573	1094.94	1105.4	503.306	681.864
195.98	627.763	858.041	276.043	336.35	1190.15	661.478	296.054	125.388	266.948	392.027	264.206	760.067	372.849	471.581	194.106	251.127	222.157	202.132	268.022	426.777	155.065	227.172	357.222	364.986	263.744	209.1	609.109	521.871	327.298	1535.11	166.912	241.689	175.976	437.887	383.002	174.731	155.783	125.311	153.817	640.825	612.197	841.503	459.434	144.764	329.361	1088.91	1107.17	503.176	677.385
197.99	638.21	886.165	283.08	341.372	1217.34	671.627	302.271	128.463	270.786	398.672	270.008	771.484	375.326	474.236	201.716	252.997	227.544	203.124	274.433	429.248	159.783	233.905	352.212	363.111	261.929	206.55	603.239	516.219	325.714	1533.95	165.892	239.846	174.1	428.424	379.764	173.47	153.989	123.668	148.648	632.872	611.709	832.727	453.985	144.423	326.429	1083.87	1104.62	500.985	674.242
199.98	630.484	846.567	275.645	329.617	1201.59	659.217	295.601	126.233	261.303	388.651	258.273	754.631	363.684	459.852	192.26	242.848	215.545	192.753	264.222	415.727	155.252	226.216	350.643	359.056	261.352	206.31	600.748	517.976	321.139	1516.19	166.206	240.678	175.393	427.708	377.753	173.47	153.147	124.313	147.855	629.241	603.648	825.645	448.261	144.795	326.446	1075.23	1092.47	496.185	660.457
201.99	639.26	887.051	279.933	337.24	1242.1	682.733	300.118	129.37	268.519	395.444	268.204	782.833	374.75	467.469	201.892	252.39	228.063	203.396	272.029	422.968	158.594	232.573	351.902	359.402	261.006	207.496	600.008	523.783	320.239	1541.16	169.347	242.57	176.56	424.88	377.631	174.447	155.564	124.82	150.764	626.03	598.531	817.919	442.824	145.276	323.451	1069.4	1075.04	492.246	660.037
203.97	627.822	861.762	274.798	330.009	1196.81	657.699	293.523	128.463	263.364	390.62	259.886	768.96	368.253	454.801	194.807	246.362	223.111	199.144	266.32	414.25	157.766	229.716	349.298	356.063	261.303	206.198	595.967	523.914	319.577	1534.47	167.462	241.51	175.961	421.646	376.635	175.03	157.001	124.497	150.017	624.633	603.473	816.351	439.291	146.115	325.918	1060.89	1084.25	491.193	651.395
205.98	628.571	875.319	278.004	331.904	1212.02	664.241	295.601	129.478	267.444	397.101	263.975	771	366.636	450.252	196.193	247.13	220.849	203.108	266.534	412.738	159.11	231.452	346.251	353.817	258.684	206.101	588.411	523.596	319.271	1526.4	168.169	242.538	178.012	420.379	374.174	176.213	157.001	124.973	148.026	619.113	596.608	802.674	429.571	145.928	320.29	1065.33	1085.15	488.96	650.559
208	624.614	879.907	275.13	329.805	1214.79	664	285.898	128.447	263.694	392.432	258.338	778.206	363.528	445.622	196.831	243.093	220.155	190.575	261.731	406.632	155.252	229.181	345.288	352.989	258.849	205.429	588.16	524.646	316.321	1533.41	167.698	243.91	179.102	414.534	372.588	177.097	156.392	124.42	150.732	619.78	593.911	801.565	425.059	148.135	322.669	1070.84	1090.82	489.569	649.265
209.98	613.215	844.414	271.979	321.989	1167.05	641.063	284.514	128.816	259.869	381.356	253.293	759.125	354.992	440.948	195.715	238.249	218.058	189.32	257.417	398.919	156.501	225.132	349.66	352.851	260.166	205.14	584.855	525.866	317.015	1538.15	169.206	244.71	179.244	414.339	372.814	177.476	158.375	125.326	150.826	621.92	591.062	788.89	422.593	148.865	320.732	1060.53	1078.07	485.697	644.713
241.98	772.999	1213.52	303.499	374.105	1578.86	864.261	339.074	134.488	277.206	477.462	289.74	868.783	456.235	520.222	206.983	238.347	240.792	220.026	290.158	458.506	164.496	233.109	410.695	376.618	287.852	214.016	739.149	678.433	351.591	2158.77	179.244	264.189	191.974	501.728	427.761	192.626	169.662	131.403	163.258	929.148	852.079	1237.99	497.426	166.598	365.646	1521.04	1452.89	555.098	700.06
243.97	848.33	1511.54	336.573	416.564	1700.42	1018.32	382.827	137.175	294.713	538.371	313.408	915.493	542.342	612.686	217.526	246.525	253.079	240.922	317.558	516.181	174.321	238.999	464.824	412.454	310.094	221.334	867.553	785.69	372.1	2457.16	184.006	285.815	202.868	577.569	476.215	204.18	176.939	135.538	175.03	1062.01	983.852	1465.3	558.527	173.691	401.445	1788.72	1646.41	609.617	745.732
246	894.951	1843.89	363.84	458.597	1771.7	1186.14	420.557	136.217	307.443	598.337	331.46	932.874	612.706	725.733	220.752	245.037	260.1	246.95	330.231	575.53	177.476	235.694	506.001	446.29	332.451	230.673	959.811	884.549	387.597	2626.78	190.94	308.253	214.016	651.694	524.459	212.103	186.209	138.552	184.893	1230.52	1142.94	1758.78	630.227	182.375	442.355	2110.41	1857.52	678.816	815.686
248.04	914.215	1953.57	393.505	503.603	1740.07	1373.05	459.488	135.785	327.827	661.718	359.177	935.044	682.026	846.676	227.868	246.28	275.694	266.055	357.36	639.953	185.924	238.542	565.213	485.089	369.923	245.92	1075.83	1002.29	412.88	2796.68	199.113	334.844	224.873	738.32	581.691	223.515	194.568	142.624	204.036	1434.37	1308.15	2078.78	704.648	193.947	488.296	2392.16	2044.57	745.628	885.966
249.99	892.906	1936.41	425.005	554.507	1662.29	1512.03	506.373	136.233	350.229	718.86	385.474	930.344	756.427	963.426	246.591	248.325	304.577	283.28	384.579	710.207	197.995	239.015	605.811	519.211	397.242	258.947	1134.45	1070.31	419.933	2703.44	206.582	359.437	235.498	807.866	616.446	235.628	201.317	144.842	218.897	1677.29	1433.4	2286.2	747.605	202.356	520.728	2480.08	2114.59	801.053	941.409
251.99	911.504	2116.12	460.379	609.363	1676.38	1666.06	566.093	140.362	382.529	800.648	418.417	949.59	867.597	1106.42	260.067	261.336	331.699	306.263	418.987	781.29	215.143	248.096	648.768	551.217	427.618	272.725	1190.12	1114.32	436.627	2602.34	215.255	382.792	244.988	876.686	649.623	245.626	209.742	147.42	234.669	1898.9	1604.5	2383.93	801.011	214.595	558.032	2537.11	2131.81	857.538	997.523
253.99	882.912	1989.15	488.554	659.157	1602.13	1686	605.967	141.694	411.618	867.597	453.731	944.042	957.571	1242.67	283.73	267.146	359.506	330.027	460.234	843.653	231.047	257.072	678.796	580.573	459.925	288.119	1233.52	1187.5	453.441	2471.61	227.107	409.239	255.428	946.269	685.645	257.269	218.8	150.701	256.282	2018.45	1690.44	2391.76	843.979	225.229	583.62	2521.12	2118.73	922.006	1049.93
255.98	850.705	1882.04	503.51	698.268	1523.95	1670.56	627.822	141.09	432.495	922.951	473.723	922.816	1048.03	1355.07	289.607	262.572	369.018	334.947	472.203	877.987	242.685	255.477	694.953	596.822	477.517	300.118	1241.92	1189.79	460.416	2279.02	235.075	422.95	259.787	994.248	693.186	262.952	220.978	152.072	265.147	2040.05	1749.33	2314.35	856.861	233.564	600.456	2401.19	2032.44	965.855	1082.37
258.01	840.244	1872.78	529.061	754.965	1527.06	1684.9	676.457	143.43	458.834	978.659	505.257	925.901	1164.46	1536.01	309.553	272.377	403.55	355.96	509.091	935.293	258.552	259.293	727.135	618.956	502.025	313.78	1252.73	1226.09	466.684	2158.84	245.724	444.484	266.468	1049.81	716.108	271.631	230.203	154.628	287.818	1984.2	1715.98	2166.24	862.398	238.461	601.429	2231.48	1936.11	1015.13	1087.87
259.99	782.452	1644	525.866	805.001	1429.18	1572.26	687.264	142.035	469.844	982.258	515.247	905.668	1190.15	1633.78	315.694	262.638	395.778	350.16	512.988	950.66	265.196	253.769	741.39	628.039	516.611	322.091	1235.7	1217.41	470.703	1961.04	253.802	450.614	269.66	1063.04	716.765	274.45	232.573	155.283	300.32	1976.81	1742.91	2121.63	896.485	257.006	628.295	2204.66	1926.77	1113.29	1166
261.98	782.622	1658.96	547.704	897.976	1432.62	1563.68	733.661	143.213	495.075	1018.04	548.71	904.663	1269.67	1775.46	333.63	270.819	424.201	367.001	539.562	984.892	279.301	259.326	756.971	636.232	544.462	334.468	1237.01	1224.15	480.252	1860.91	264.618	466.064	275.578	1107.17	726.166	282.613	240.205	157.657	315.033	1788.63	1610.35	1855.17	859.485	252.308	598.259	1954.45	1735.64	1112.32	1118.18
263.99	765.663	1574.99	569.464	973.732	1414.63	1543.74	776.961	146.876	516.948	1034.23	578.916	910.116	1317.21	1838.29	354.543	281.447	460.179	395.109	573.781	1016.24	290.075	267.675	748.105	630.563	538.258	336.333	1192.01	1185.94	471.746	1701.47	268.667	467.086	271.913	1102.7	706.833	279.167	237.777	154.535	319.356	1679.46	1510.31	1677.51	844.283	254.869	584.681	1812.61	1627.84	1143.6	1081.82
265.98	750	1557.03	581.402	1033.92	1430.01	1532.91	817.747	149.441	535.955	1041.15	597.89	903.547	1347.94	1912.7	367.679	284.43	478.067	398.46	592.922	1025.06	306.533	270.621	756.051	627.921	546.566	344.515	1148.92	1159.97	473.869	1576.92	277.571	472.533	276.259	1111.61	702.648	285.548	243.942	157.5	333.408	1608.78	1469.61	1571.08	836.666	262.21	579.494	1720.97	1575.63	1196.53	1082.52
268.05	720.278	1409.01	583.813	1056.4	1381.69	1500.45	845.457	148.974	540.507	1019.17	619.211	895.684	1329.82	1834.73	369.836	282.347	482.587	394.58	604.759	1009.36	309.959	269.809	730.974	607.411	542.02	341.337	1089.2	1103.31	457.834	1435.04	277.139	459.215	270.091	1081.03	670.843	279.983	236.133	153.583	326.804	1512.43	1390.66	1446.52	810.969	266.551	567.05	1622.82	1528.15	1227.29	1064.54
270	695.217	1402.49	588.218	1070.57	1356.85	1480.59	865.336	150.639	555.916	1022.8	639.181	888.691	1321.04	1827.98	375.692	282.23	496.982	407.128	622.667	1005.93	314.813	272.294	723.261	600.864	544.728	348.988	1050.97	1075.01	460.052	1333.5	283.53	461.435	271.73	1052.26	651.395	282.647	240.286	156.345	337.103	1341.88	1300.5	1272.85	775.949	266.369	540.242	1490.97	1407.25	1216.19	1028.57
271.98	669.597	1308.66	584.43	1074.75	1329.98	1459.79	874.46	150.748	559.214	999.778	651.814	886.187	1304.24	1757.74	384.194	280.149	519.473	402.913	643.602	984.383	314.559	269.892	708.979	585.145	542.872	350.487	981.773	1018.6	449.853	1221.57	285.798	454.148	267.113	1007.09	628.118	282.963	240.058	155.939	332.605	1212.47	1187.91	1115.42	726.454	265.328	504.997	1350.28	1319.89	1193.88	979.397
273.99	654.565	1253.4	591.043	1085.24	1326.7	1449.15	876.752	155.674	576.53	999.08	671.466	906.829	1284.13	1721.4	393.101	288.219	529.042	414.036	670.461	962.602	325.561	275.18	694.079	569.771	541.793	356.15	944.292	985.215	447.845	1128.23	287.501	450.813	269.727	967.277	606.962	282.263	240.906	157.016	335.631	1082.62	1091.79	989.588	688.419	266.303	478.398	1218.71	1216.29	1159.3	924.167
275.99	614.761	1173.62	577.261	1061.79	1284.53	1407.63	873.535	157.422	577.973	977.092	663.319	880.945	1242.69	1592.68	391.059	280.149	545.675	405.285	672.894	908.93	323.434	273.239	657.479	550.609	535.974	349.522	874.482	933.009	438.085	1047.03	284.013	439.885	263.612	898.354	570.902	279.633	238.852	156.954	329.31	952.483	979.397	866.104	647.217	264.338	448.822	1097.43	1125.82	1117.59	872.61
277.98	593.368	1100.03	572.802	1071.29	1277.36	1394.38	882.625	162.162	588.334	978.245	699.673	892.285	1222.34	1537.45	396.925	288.654	553.67	413.52	705.587	882.094	327.469	279.683	627.744	528.008	523.089	349.591	811.269	871.62	423.271	942.68	285.114	426.795	260.66	824.869	545.012	273.819	236.393	155.97	324.642	847.851	904.306	762.35	604.233	266.981	423.271	989.264	1033.68	1087.75	824.352
279.99	564.734	1039.45	552.757	1025.86	1227.78	1361.25	869.223	163.18	578.936	956.201	691.237	869.069	1166.92	1426.27	393.241	281.464	554.374	409.558	699.347	836.212	324.931	274.018	595.114	513.342	514.481	347.026	759.376	830.609	415.994	863.844	284.664	422.039	258.898	757.222	515.957	273.222	234.084	155.705	326.889	802.546	863.099	720.298	603.122	284.013	424.04	951.23	1010.48	1125.09	827.478
281.99	539.77	959.125	538.277	1001.03	1210.62	1340.24	852.406	165.626	577.627	937.33	690.122	858.763	1125.31	1326.25	394.492	282.93	563.492	401.587	715.185	782.875	322.652	272.973	562.078	491.489	500.856	340.874	708.959	774.79	399.714	791.967	279.034	408.529	253.999	682.147	487.171	270.505	234.084	156.033	314.914	653.747	708.836	589.456	526.542	264.008	370.584	780.846	850.749	979.72	714.304
283.98	505.741	872.434	513.51	932.512	1135.04	1279.21	827.802	165.877	573.032	899.311	670.22	852.406	1053.07	1224.2	378.924	270.24	535.823	384.877	701.282	730.974	312.427	267.444	536.257	477.132	492.985	341.166	664.321	733.454	391.517	733.041	279.35	403.798	254.196	620.702	462.637	269.528	233.905	157.563	316.507	570.116	618.897	513.361	478.618	256.036	340.548	681.117	752.231	907.209	654.964
285.98	477.352	816.673	493.891	911.773	1118.67	1243.11	807.972	168.53	566.055	886.01	668.412	837.815	999.894	1117.76	373.215	273.537	546.433	394.58	709.082	677.566	306.887	266.882	494.039	446.11	466.666	330.044	605.246	670.843	368.618	652.093	272.808	381.286	246.034	543.932	428.155	260.067	227.966	153.552	296.658	505.406	543.534	455.636	442.535	253.49	316.456	601.253	669.617	837.078	603.999
288.05	465.261	784.653	483.727	880.68	1117.32	1257.1	820.047	172.037	560.913	867.751	668.352	837.36	970.996	1038.01	372.797	271.2	549.052	388.686	710.473	636.825	307.157	268.916	481.814	446.182	469.899	336.607	588.334	656.74	365.576	623.473	279.45	388.44	252.685	500.93	419.826	268.767	236.458	160.314	309.064	440.12	471.892	397.031	396.343	244.351	287.134	515.957	586.613	753.42	540.337
289.99	437.905	708.673	454.692	819.574	1051.66	1201.69	776.097	171.691	543.913	829.356	651.834	822.973	880.371	944.042	358.468	260.084	524.59	375.5	692.414	588.508	298.79	264.569	439.759	420.414	439.957	319.424	537.295	592.69	337.549	553.803	267.659	367.574	243.191	440.84	385.105	257.73	226.605	157.079	294.227	403.462	425.828	364.864	373.111	243.158	273.272	469.954	537.484	701.14	503.975
291.99	434.722	695.136	451.23	818.478	1077.08	1227.65	790.354	180.272	558.928	840.417	681.642	862.836	867.004	905.087	368.931	269.809	540.412	383.09	728.414	573.263	305.285	273.056	406.207	397.807	423.45	312.291	496.222	557.155	313.729	505.852	262.82	358.398	238.249	388.669	364.152	253.325	223.919	154.55	285.398	382.424	399.078	344.927	355.078	250.324	267.559	439.795	506.894	675.611	484.611
293.99	394.95	617.798	410.855	737.139	999.313	1138.29	721.368	172.415	520.709	767.448	624.043	804.959	775.253	786.325	337.326	253.342	500.058	354.56	675.712	505.183	282.647	258.733	370.88	373.459	398.248	298.908	457.707	513.342	289.105	458.179	254.311	340.411	230.641	348.282	337.497	245.871	217.833	151.558	268.684	367.47	378.103	330.436	347.37	257.401	262.82	416.973	479.683	646.859	468.93
295.99	382.739	581.479	388.387	684.007	952.551	1099.15	691.846	173.943	503.789	736.538	612.608	796.069	708.979	715.534	327.077	250.029	502.303	350.953	661.137	467.597	274.864	257.68	357.135	364.256	387.334	298.287	438.499	491.563	271.565	432.118	254.064	338.045	231.566	320.783	327.792	247.916	221.188	154.753	271.962	326.412	330.999	290.978	307.443	242.815	236.751	364.569	417.365	562.612	416.831
298.01	360.805	543.023	367.175	627.409	898.065	1029.06	648.032	174.085	481.741	696.071	582.443	771.295	644.733	643.661	309.908	245.119	468.382	329.958	630.72	433.41	267.526	250.242	330.897	344.016	365.003	282.28	403.957	455.255	248.555	394.069	246.46	324.88	226.281	287.985	304.611	239.373	213.92	152.025	260.627	308.338	306.954	277.455	294.512	245.609	228.452	341.252	391.956	525.904	395.161
300.01	348.42	518.519	349.419	586.284	873.755	1015.67	626.247	175.44	469.278	669.517	572.725	764.216	588.527	583.427	298.303	241.967	473.228	321.479	617.877	402.524	259.985	251.275	311.564	331.255	350.384	273.056	385.298	427.6	229.392	365.229	242.619	316.134	224.081	263.232	291.832	234.88	211.251	152.773	257.549	282.014	277.09	254.048	270.786	237.679	212.698	308.253	354.888	472.24	361.967
301.98	329.822	482.642	329.293	542.512	821.467	956.384	582.327	175.566	447.447	639.478	553.936	754.255	532.712	535.427	286.466	235.433	449.672	304.948	594.803	375.797	249.521	249.849	291.33	317.66	333.921	264.602	361.031	401.852	212.601	342.093	235.71	308.338	218.832	244.498	274.931	231.436	206.374	150.795	247.671	261.583	258.536	237.875	253.194	233.011	200.614	286.9	326.395	429.213	336.453
303.99	319.39	458.724	314.068	505.35	776.476	906.583	543.004	176.355	430.862	600.864	533.164	750	486.268	488.517	278.968	233.645	440.462	293.272	567.529	354.007	247.278	246.64	276.973	306.718	323.91	257.055	347.353	384.93	199.208	321.53	235.319	302.018	218.687	227.82	267.592	228.549	210.336	152.29	244.155	232.345	225.844	211.83	223.482	215.449	181.094	253.145	286.416	372.309	295.618
305.98	310.364	441.363	296.155	464.332	732.834	866.719	497.815	174.1	409.825	567.088	503.548	727.588	445.044	448.551	267.692	231.42	412.134	277.571	537.521	331.648	234.832	242.081	251.668	284.597	294.26	236.979	315.592	351.367	180.857	292.719	221.705	281.964	206.55	203.876	244.955	217.591	196.193	145.525	229.376	255.362	246.067	232.378	244.743	245.822	202.868	276.674	314.271	398.972	322.907
308.04	290.192	406.472	274.333	420.682	680.532	789.208	445.514	172.258	385.632	520.728	471.417	698.268	389.776	406.242	249.767	217.51	373.965	252.423	497.741	307.005	223.612	229.538	245.953	283.713	291.966	237.598	311.547	343.982	176.166	285.915	225.116	285.531	211.781	199.847	244.547	224.081	202.052	150.624	230.122	222.4	214.772	204.436	215.271	225.213	177.949	241.134	274.201	342.384	281.581
309.99	287.067	387.018	264.668	392.291	639.26	741.577	412.578	175.945	371.194	493.965	449.6	682.228	361.169	381.864	240.417	218.123	369.697	242.277	473.924	291.012	220.204	232.979	231.939	271.349	277.156	224.291	295.618	324.846	164.308	269.76	217.655	275.097	205.493	185.496	233.255	218.268	197.66	148.943	224.501	214.853	204.42	196.703	204.164	222.981	171.628	232.28	261.55	321.53	268.304
311.99	276.392	366.462	251.57	363.597	598.278	694.872	378.645	173.832	351.246	456.417	423.003	663.72	327.792	358.035	228.484	211.797	342.659	228.565	451.864	277.04	212.006	231.842	215.609	255.773	258.98	214.547	274.051	301.85	152.96	251.209	211.042	262.605	199.017	170.118	221.172	209.373	191.386	144.33	215.384	211.331	200.166	193.072	201.397	225.553	169.898	228.452	256.167	310.415	262.572
313.98	270.985	362.574	241.934	338.782	570.634	653.588	351.608	174.305	336.71	427.815	400.367	653.986	302.405	332.724	222.707	207.56	327.929	221.818	424.451	264.916	205.957	227.042	208.282	248.227	254.705	210.737	270.637	295.3	149.612	243.501	210.817	261.665	199.528	164.136	216.463	208.426	191.958	146.783	212.955	201.557	188.748	182.834	189.669	219.461	161.52	214.048	241.493	289.389	245.691
315.98	261.286	344.996	230.446	313.899	530.152	602.46	322.703	170.196	318.236	389.758	372.692	620.29	279.234	310.854	211.781	203.668	305.032	203.508	393.118	249.095	196.13	220.252	206.133	247.114	248.997	207.095	264.057	290.125	147.808	237.907	210.143	261.55	200.614	160.69	214.129	211.235	193.135	149.736	215.271	196.48	179.481	177.981	183.468	216.689	157.297	206.55	231.517	272.675	233.645
317.99	258.832	338.868	223.531	298.253	500.039	573.013	307.68	173.628	307.646	368.687	359.056	612.96	261.715	297.179	205.765	200.662	297.414	199.607	370.915	240.922	195.365	223.078	193.565	234.799	238.347	198.187	251.963	273.554	139.526	226.119	204.004	252.538	194.632	151.355	204.516	205.236	188.954	147.839	206.774	185.638	172.273	170.92	176.702	212.328	151.885	198.905	221.899	256.907	221.673
319.98	246.558	313.594	210.721	274.35	453.477	511.663	280.116	169.253	287.518	340.462	328.935	571.42	236.117	273.521	192.038	190.305	264.14	180.477	335.905	227.188	185.607	212.842	188.923	229.408	232.93	193.135	244.89	267.063	137.732	219.235	201.684	249.161	195.428	147.886	201.381	204.5	189.129	147.326	204.804	180.651	167.211	166.049	171.345	210.785	147.901	194.425	215.787	247.016	214.274
321.98	249.505	323.655	209.132	272.841	442.553	493.281	272.692	174.589	281.764	325.527	321.037	575.357	231.322	268.485	193.215	194.664	267.014	183.404	333.049	224.113	188.383	216.962	179.703	223.208	224.081	186.859	235.319	256.052	133.516	213.244	197.995	243.256	191.449	142.515	194.075	202.116	185.337	146.612	199.416	174.605	160.064	161.426	163.383	207.881	143.988	188.399	208.522	234.393	207.079
323.98	241.232	303.314	198.761	253.916	403.71	448.587	253.424	172.084	265.989	301.329	296.558	536.049	212.714	252.406	179.466	187.78	242.881	174.368	299.563	211.717	177.223	210.85	175.204	216.576	214.998	180.888	227.739	247.621	128.586	205.509	195.03	237.809	189.733	136.712	188.843	197.373	184.291	145.975	198.394	169.442	154.488	156.22	158.157	203.636	139.155	182.581	199.847	223.224	198.809
325.99	233.141	295.3	190.654	237.793	373.808	410.286	238.412	168.97	250.652	279.467	277.821	511.197	202.404	239.178	173.628	179.513	221.544	160.299	278.436	202.372	170.464	203.812	166.065	207.993	206.454	175.645	218.365	236.328	124.559	198.251	189.685	230.982	184.529	132.19	182.977	192.769	180.224	144.842	191.338	165.437	151.464	152.929	154.113	201.237	137.005	179.355	196.464	216.689	191.274
328.04	234.409	289.138	187.954	232.459	359.143	398.336	231.777	171.439	244.792	267.543	268.849	502.34	194.775	233.239	169.379	178.865	216.463	157.204	267.477	198.969	170.778	206.294	159.079	201.525	200.31	170.354	212.874	229.246	122.702	191.242	187.208	225.747	182.296	128.678	178.928	190.893	179.371	144.593	190.114	159.939	145.835	147.979	148.057	197.102	132.621	174.289	190.4	206.47	183.784
329.98	224.356	279.933	179.861	219.042	330.76	363.944	220.074	167.478	230.868	252.095	251.865	470.886	185.464	222.594	158.688	173.36	205.541	150.779	250.488	192.101	162.741	199.48	157.251	198.426	194.329	165.908	205.557	223.111	121.26	187.43	182.597	222.06	179.987	125.296	173.848	188.732	176.592	144.438	185.052	159.079	141.57	147.311	146.332	196.943	131.388	172.258	188.859	199.384	179.813
331.98	223.369	280.265	175.235	211.091	317.015	344.549	212.762	169.143	222.497	239.096	242.081	454.529	177.649	216.689	158.297	172.305	200.246	148.741	239.194	186.859	160.94	199.576	153.303	195.843	192.276	164.073	202.644	219.381	121.076	184.576	184.814	220.978	180.414	123.776	172.21	189.304	177.681	144.656	184.022	156.579	140.92	145.711	143.647	195.62	130.31	169.74	184.909	194.696	175.424
333.99	213.437	265.857	168.609	201.429	296.205	318.813	198.49	166.755	211.267	226.735	227.318	426.258	168.876	207.223	150.001	161.191	187.177	139.758	220.397	177.46	153.474	192.403	149.876	190.75	186.78	160.408	199.065	213.196	118.519	181.252	182.265	216.527	178.597	120.387	168.31	184.434	174.936	145.199	180.303	150.188	135.507	140.517	138.876	190.384	125.004	164.637	178.407	186.019	168.404
336	212.842	264.503	167.117	199.639	281.88	304.207	196.209	165.657	205.365	219.542	217.075	418.381	167.305	201.413	149.908	164.23	182.217	138.768	217.43	176.876	151.044	191.338	143.058	183.293	179.624	154.394	189.399	204.212	115.109	174.762	176.97	211.299	173.643	117.861	163.665	181.268	172.557	142.438	174.069	150.483	132.96	138.258	135.924	189.876	124.512	162.49	176.576	180.746	163.807
337.99	212.955	263.051	164.136	193.438	270.521	292.903	189.796	167.148	199.592	212.36	210.625	396.625	160.878	197.118	145.012	161.003	176.418	132.467	207.239	172.226	149.799	190.321	140.052	180.841	174.715	152.446	187.811	201.429	115.827	171.817	175.756	211.171	173.754	115.98	161.144	180.967	170.118	142.438	173.439	143.616	128.047	135.476	131.296	186.796	121.674	159.141	173.817	175.078	158.719
340	198.745	247.785	153.381	181.711	250.291	271.084	178.107	162.475	185.543	197.868	191.37	363.892	151.355	186.146	134.071	152.461	164.857	125.572	188.287	162.804	140.362	178.612	137.392	176.529	169.143	148.523	181.189	194.282	113.611	168.043	171.754	202.964	170.259	112.991	157.204	178.028	168.247	141.679	169.347	143.601	128.355	134.071	129.925	185.733	120.601	157.641	172.021	172.195	156.017
341.99	202.772	247	154.02	179.971	245.184	265.461	175.85	162.913	184.497	192.594	189.51	354.785	148.648	183.658	133.994	149.099	158.282	121.552	182.312	162.772	140.285	179.529	136.217	176.608	170.448	148.446	181.948	194.186	114.742	167.666	172.352	205.717	171.345	113.727	157.625	179.355	170.652	144.33	171.958	140.951	125.741	132.097	127.171	183.689	119.361	155.689	169.945	166.944	153.038
343.99	202.116	249.144	152.555	175.693	237.386	256.907	172.509	165.312	180.414	189.59	186.574	339.536	146.985	182.154	134.025	148.212	160.58	121.736	179.402	159.83	140.223	177.886	130.664	169.426	162.569	143.182	173.187	187.938	111.475	161.16	166.551	199.32	166.897	108.918	151.558	173.171	165.453	140.548	164.136	138.026	122.702	129.771	124.727	180.477	116.79	153.272	166.693	162.851	148.103
345.98	197.804	242.538	147.155	172.415	228.938	247.851	165.186	162.537	174.778	185.068	180.446	321.139	145.168	176.671	129.14	145.075	149.488	119.253	172.006	157.282	135.769	171.408	128.201	164.637	157.422	138.706	168.907	180.414	109.565	158.422	163.509	194.473	162.898	107.234	148.539	169.017	162.929	138.057	157.657	136.974	120.938	128.201	121.153	176.907	114.04	150.468	164.606	160.049	144.733
348.04	198.49	242.44	144.78	170.715	222.836	240.612	159.376	163.462	170.306	180.319	171.014	304.375	142.081	172.777	128.186	145.245	144.516	115.032	165.343	153.63	133.161	171.581	127.586	165.484	157.344	139.449	168.389	181.521	110.909	158.469	166.834	196.895	166.253	108.87	149.581	173.265	163.54	141.353	159.892	136.511	121.245	127.201	121.705	176.45	114.467	151.495	164.026	158.657	143.042
349.99	198.219	242.375	144.764	168.263	220.785	235.466	160.44	161.363	166.818	176.434	168.577	294.713	143.926	172.793	129.586	146.394	146.705	119.1	164.716	153.116	132.837	173.769	119.713	156.033	147.995	132.128	160.737	170.291	106.232	151.433	156.876	185.131	158.079	103.286	141.384	163.086	156.282	135.924	151.589	133.577	118.473	125.879	119.299	174.037	113.237	149.394	161.363	154.098	138.892
351.99	199.48	243.665	144.625	167.117	216.608	230.333	159.72	165.218	165.594	175.33	165.171	282.98	141.648	170.794	129.986	145.261	148.663	119.881	158.86	151.091	135.244	174.715	120.785	156.704	150.297	133.13	159.751	171.691	108.694	152.788	159.407	187.653	159.736	104.716	142.112	165.563	158.438	138.892	153.63	132.066	116.392	123.929	116.316	172.651	112.693	148.943	160.94	151.153	136.156
353.99	193.501	234.295	138.381	157.079	204.388	220.123	150.701	158.985	157.532	167.069	154.893	263.678	133.562	164.653	122.011	135.738	135.044	109.487	149.845	145.369	128.124	164.982	119.728	155.439	146.938	132.19	159.11	168.986	108.225	150.982	158.063	186.035	159.079	104.3	140.765	164.449	157.297	139.48	151.822	130.957	115.399	122.41	115.032	171.282	110.603	146.612	158.735	148.85	133.917
355.98	193.979	234.067	137.562	157.891	203.94	214.563	149.176	161.582	154.784	166.442	154.145	257.269	135.615	164.277	121.598	136.959	136.186	109.3	148.259	144.392	127.324	165.971	117.524	152.991	144.718	129.324	155.908	166.049	107.966	149.254	155.065	182.819	157.719	103.52	140.439	161.801	156.485	138.273	151.698	130.895	114.696	122.809	113.928	170.118	110.702	146.379	159.001	147.249	132.112
357.99	192.483	229.003	135.074	154.457	197.724	211.476	144.702	160.956	151.636	162.506	149.488	242.962	132.051	160.455	119.789	133.115	128.355	106.223	142.097	141.849	125.772	164.167	113.826	148.865	140.331	126.755	153.256	160.205	106.656	146.254	152.975	178.944	154.691	101.431	136.897	159.923	153.708	137.948	146.301	128.709	112.806	120.402	112.089	167.949	107.406	143.709	155.876	144.733	130.387
359.99	188.859	226.135	133.115	151.106	194.393	206.951	140.858	159.767	149.379	160.033	144.252	234.36	130.818	158.719	116.224	133.469	125.926	105.739	139.944	138.83	124.19	160.909	115.919	148.135	140.904	127.463	150.873	160.534	108.838	147.839	152.399	178.154	155.159	102.935	137.639	162.381	157.094	137.948	150.032	129.17	113.305	120.984	111.801	169.646	109.282	145.944	156.923	144.454	129.447
361.98	186.494	222.771	131.82	149.192	189.367	201.509	139.913	157.844	145.835	156.641	141.462	227.804	128.293	155.315	117.386	129.771	123.914	104.255	135.847	138.057	120.326	158.344	110.1	143.926	134.009	121.46	146.053	153.942	104.314	142.624	148.757	172.525	149.752	97.9885	132.529	155.174	151.122	135.09	140.765	127.417	110.865	119.407	110.584	166.63	106.898	142.887	153.895	140.966	126.479
363.99	189.78	223.466	132.267	149.285	187.415	201.109	140.378	158.532	143.926	156.298	141.245	220.478	127.647	156.048	115.705	130.633	121.904	103.066	134.843	136.99	121.368	158.985	111.392	143.632	135.877	123.53	145.323	156.079	108.373	143.601	150.81	174.652	152.866	100.008	135.445	158.86	152.243	135.986	144.361	125.803	109.428	118.381	109.577	165.077	106.606	141.802	153.053	139.263	124.175
365.99	189.463	224.178	129.063	146.487	185.892	199.655	138.149	157.36	141.291	153.583	136.14	212.681	125.357	153.349	113.975	127.263	123.745	102.254	133.824	135.507	118.626	156.751	109.047	140.718	133.485	121.184	142.856	150.125	106.337	141.152	146.876	169.976	148.632	98.2156	131.219	153.833	148.274	136.403	140.873	125.511	109.981	117.754	108.647	162.208	105.484	140.579	153.147	138.428	123.177
368.03	182.47	225.909	128.77	145.214	182.011	193.613	134.997	155.346	138.66	152.15	133.068	205.525	124.712	152.337	110.56	124.083	121	99.5395	127.786	132.359	119.345	154.145	104.56	134.21	126.371	116.423	137.794	145.416	103.151	137.361	141.539	164.34	143.306	95.0961	125.557	149.13	142.717	131.157	135.059	126.617	109.88	119.253	109.078	162.96	106.173	142.035	153.459	137.964	122.426
369.98	179.892	214.949	124.374	141.446	174.668	187.399	131.419	152.477	134.164	147.653	129.032	197.102	120.326	147.793	109.024	120.188	117.019	97.5843	125.726	129.155	114.238	147.901	108.22	138.845	131.373	119.59	142.391	147.591	107.204	141.617	144.531	168.687	147.932	98.7866	129.263	154.613	147.575	135.522	138.722	124.574	109.239	117.264	106.994	160.44	104.797	140.749	150.67	134.936	121.122
371.99	188.827	227.107	127.755	145.695	183.468	194.393	135.646	156.204	137.716	151.168	131.927	199.368	126.187	151.604	113.806	127.509	123.208	105.601	127.124	133.223	118.412	153.272	108.927	137.794	131.542	118.947	140.718	148.119	108.041	139.619	143.771	168.279	147.746	99.094	128.847	154.098	148.337	137.021	139.047	124.774	109.538	116.821	106.603	160.8	105.454	141.384	152.025	135.059	120.188
373.99	182.644	218.832	125.649	142.205	177.57	189.383	132.066	154.566	134.905	149.239	129.278	192.928	123.76	148.974	109.652	125.342	120.816	100.838	125.004	130.726	116.209	151.822	104.3	133.161	124.635	115.093	135.337	140.951	105.074	137.825	138.784	161.034	142.391	96.575	125.019	148.29	142.407	133.392	133.146	123.607	107.892	116.041	104.44	157.782	104.428	139.371	150.359	132.652	118.274
376	180.177	214.435	123.024	138.443	172.494	183.42	129.586	151.386	130.772	144.826	125.541	183.404	122.763	146.317	110.28	120.065	114.116	97.6192	120.755	127.001	112.638	147.062	102.178	130.664	121.996	114.956	133.763	140.285	104.039	135.291	137.577	160.268	142.128	95.3258	123.116	146.068	141.276	132.205	132.328	122.027	106.062	114.681	102.692	156.079	101.952	138.026	148.414	131.403	116.194
378.06	182.407	214.74	120.571	137.825	172.683	180.572	125.941	150.374	128.416	144.795	121.812	180.208	118.947	144.531	102.34	116.928	108.989	99.0304	117.126	125.326	113.15	143.632	101.057	129.956	122.103	114.101	133.3	137.732	104.226	134.905	137.809	158.454	140.827	96.5296	122.226	144.469	142.19	132.22	129.524	121.184	106.636	114.162	103.094	155.674	102.49	138.289	148.477	130.279	115.537
379.98	180.841	213.083	120.969	136.758	171.109	180.699	128.432	149.643	128.616	145.571	121.873	177.476	121.199	143.942	106.442	117.31	115.261	99.4198	118.136	125.495	111.748	144.609	101.02	128.94	121.107	113.844	130.31	137.887	104.332	133.824	136.99	159.454	140.3	95.9655	120.234	144.625	140.13	132.93	128.232	122.395	107.071	115.552	104.048	156.376	103.63	138.428	149.083	130.556	115.934
381.98	180.699	213.325	119.208	135.553	169.992	180.272	124.973	149.565	125.926	142.438	119.085	172.761	116.836	141.369	105.574	114.116	111.33	96.7263	113.989	124.236	111.752	140.563	98.7744	125.803	119.085	110.257	127.555	135.553	102.709	131.064	133.639	154.347	137.16	93.8645	119.927	143.244	138.366	131.219	126.048	112.558	99.2183	107.519	96.0259	144.547	95.3198	129.17	138.644	121.03	106.825
384	176.986	211.074	118.641	135.43	165.939	175.866	122.84	148.135	124.037	140.439	114.864	170.165	116.637	140.161	101.447	111.264	107.715	98.1293	113.84	123.545	108.379	140.858	101.38	127.816	121.858	112.707	130.726	135.862	107.535	134.241	135.862	157.329	139.449	96.6144	121.766	144.997	142.949	133.439	128.863	121.536	106.779	115.628	102.63	153.724	103.163	137.562	149.363	130.402	114.376
386	176.418	212.263	118.534	134.658	165.767	176.892	125.019	148.399	123.668	141.183	117.203	166.724	117.754	140.532	103.468	110.362	108.5	93.1289	112.092	121.628	108.904	140.316	101.154	127.278	119.927	112.162	128.755	134.426	105.145	133.809	134.426	155.502	138.412	97.0955	121.245	142.655	140.47	134.102	127.601	120.234	104.691	112.361	101.026	152.757	100.209	135.244	146.891	127.786	111.74
388.02	176.939	204.532	116.958	131.496	164.637	175.251	120.463	146.425	123.331	139.991	115.537	164.669	117.325	139.217	104.704	108.418	106.01	94.0201	109.399	121.092	107.359	137.716	98.1929	122.886	116.209	109.871	125.772	130.602	103.861	130.726	130.695	150.904	134.225	95.22	117.264	140.223	135.414	130.818	123.346	119.851	104.464	113.661	100.907	152.103	101.028	135.599	146.332	126.51	110.86
390	180.208	210.93	120.402	135.584	166.677	178.091	124.405	147.311	122.487	141.539	116.285	165.594	119.973	141.493	108.284	111.336	111.74	100.864	111.973	123.346	109	141.586	98.6518	122.656	115.598	109.263	125.572	130.787	104.309	129.555	129.909	151.091	135.074	94.9404	117.478	139.96	135.337	131.034	124.098	122.84	107.187	115.705	103.186	154.644	103.219	139.557	150.297	129.694	113.514
391.98	177.87	208.298	118.105	132.066	163.164	173.785	119.958	146.254	121.659	141.059	114.925	164.292	117.57	138.598	102.525	109.72	111.161	95.7825	109.428	121.659	107.709	136.974	99.7652	123.484	117.203	110.136	125.357	129.601	105.42	130.849	130.51	150.546	134.673	96.3405	118.488	140.455	137.515	131.465	123.944	121.46	106.544	114.757	101.83	152.523	101.823	137.021	148.088	127.724	112.667
393.99	176.45	206.678	116.499	130.849	162.428	172.226	121.276	144.175	119.897	139.495	113.238	158.672	115.109	137.639	103.427	108.368	107.326	95.6872	107.342	119.698	105.084	133.624	97.8856	120.617	112.503	107.683	122.518	126.018	103.416	128.709	129.124	147.357	131.85	94.9721	116.545	136.758	134.195	130.017	121.306	117.769	103.674	111.708	98.1248	147.839	99.2607	134.195	144.314	123.96	109.129
396.05	177.76	203.972	114.314	130.88	160.08	171.502	118.825	144.764	117.952	138.443	111.789	158.766	116.331	136.032	101.013	108.292	104.949	95.9292	107.995	119.498	105.087	131.265	95.7462	118.963	111.856	107.076	121.291	124.758	103.441	127.893	126.079	146.332	132.066	94.1455	114.666	136.171	133.5	129.617	119.116	117.494	103.278	111.819	98.4291	147.917	99.0107	133.346	144.562	123.392	108.584
397.99	176.513	204.164	115.399	132.313	161.222	172.195	120.739	144.547	118.075	140.022	111.706	155.127	116.117	136.372	101.509	109.568	108.173	94.5474	108.472	119.805	105.359	132.606	96.0501	118.457	112.056	106.904	119.774	124.328	103.92	128.355	125.803	145.664	131.095	95.1263	114.727	135.924	133.284	129.986	117.907	116.392	101.844	110.138	97.4042	145.199	98.3761	132.683	142.624	122.288	106.784
400	170.81	204.596	113.522	128.739	157.079	166.677	119.498	142.5	114.895	135.368	106.976	152.259	113.527	131.974	98.2187	101.849	100.563	89.4993	104.203	117.31	102.808	130.032	95.1535	115.384	110.543	105.364	119.759	122.472	103.473	127.032	123.453	143.089	128.063	94.073	113.624	132.976	131.203	127.986	116.454	119.498	104.287	112.857	99.3637	147.622	100.637	134.611	144.531	124.098	109.643
401.99	178.755	207.432	115.903	132.667	159.861	171.109	120.218	145.059	118.503	138.861	109.583	154.862	117.509	136.295	102.292	108.225	106.115	97.5662	107.943	118.641	106.188	130.217	96.4374	116.01	110.753	105.663	119.131	122.18	102.92	127.263	125.311	144.438	129.494	94.9373	113.479	133.038	131.157	128.678	117.371	117.035	102.612	110.872	96.8821	144.981	99.244	133.022	143.197	122.671	106.802
403.98	176.182	205.092	114.406	130.88	159.908	169.457	120.295	143.942	116.224	137.871	108.618	153.443	114.757	134.457	101.108	106.793	105.245	94.3495	106.071	117.264	103.337	130.294	95.8112	116.041	110.81	105.66	117.325	120.969	103.445	125.065	123.944	142.779	128.539	94.6487	112.786	132.452	130.541	128.093	116.087	116.561	101.99	110.725	97.0577	143.802	98.2747	131.866	142.872	121.889	105.809
405.99	174.873	204.868	114.513	131.558	159.141	168.279	120.387	142.283	116.24	137.067	108.988	151.76	114.482	134.287	100.388	104.979	106.629	94.9978	105.387	117.983	104.077	128.17	96.1908	115.995	111.284	105.837	118.825	121.674	103.568	126.294	124.62	143.259	128.37	95.7673	113.403	133.655	132.066	128.893	119.483	115.017	101.695	109.589	96.2029	142.128	97.772	131.588	142.221	120.816	104.246
408.01	173.139	199.48	111.42	126.74	155.361	164.34	116.484	141.043	112.35	134.426	104.394	148.741	113.195	131.82	96.2226	102.049	102.943	89.0969	102.753	115.766	102.645	125.48	93.9884	111.973	108.456	103.772	116.133	118.855	103.293	124.298	120.617	140.223	126.51	95.0779	110.984	130.34	127.863	126.433	115.521	116.698	102.501	109.952	97.6086	142.283	98.832	132.097	142.128	121.061	104.285
409.99	176.623	204.1	112.985	129.109	158.032	169.174	119.253	144.547	114.681	136.186	106.989	149.192	115.445	133.531	98.0748	104.098	105.625	90.731	104.941	116.178	103.731	128.109	93.9158	111.802	105.438	101.638	113.965	116.026	103.331	124.267	120.402	137.732	123.991	93.94	111.264	129.463	129.263	126.31	113.473	116.958	102.278	110.11	96.7838	141.663	97.9764	131.049	142.5	120.617	104.826
411.99	181.22	210.304	115.689	132.791	162.616	173.171	123.96	145.447	116.255	138.814	110.639	152.041	118.794	134.627	105.327	107.466	107.613	97.4194	109.385	117.952	104.77	130.34	93.3117	110.51	107.187	103.29	114.101	116.958	103.372	123.453	120.08	138.474	124.85	95.1626	109.469	130.079	128.986	127.063	112.521	116.301	101.354	109.76	96.4222	141.338	97.6222	131.219	142.701	119.498	104.334
413.98	170.055	196.767	109.478	126.709	154.581	163.101	115.139	142.314	111.645	133.685	104.22	146.301	111.851	130.109	95.3576	99.6758	98.4503	90.1203	98.985	114.437	99.6986	122.932	92.4193	109.333	105.233	102.357	113.234	115.567	102.654	122.334	118.901	137.067	122.84	94.2512	109.867	127.601	128.047	125.28	111.885	116.178	102.245	109.665	96.5735	140.037	98.6109	131.496	141.694	120.096	103.873
416.04	176.166	202.692	111.915	128.863	158.375	166.881	118.687	143.554	113.691	136.109	106.764	148.617	116.224	132.529	99.2122	102.289	100.858	93.9355	104.285	116.484	102.166	125.879	97.0622	112.309	109.33	104.361	115.506	117.799	106.133	124.482	121.873	139.557	126.294	96.4767	112.046	130.371	130.186	127.863	117.524	115.109	101.861	108.959	96.3375	138.613	96.8307	129.771	140.347	117.524	102.762
417.98	172.651	198.059	110.187	127.309	153.552	164.481	117.432	140.269	110.027	132.39	102.37	147.373	111.557	131.943	94.7862	98.9198	101.114	92.7469	100.038	114.589	99.3349	123.008	94.5761	110.094	105.698	101.751	112.245	115.491	104.165	122.149	118.534	135.908	123.254	95.406	110.051	127.294	127.124	126.141	112.779	115.2	101.867	108.304	95.7628	136.573	96.7551	129.294	140.378	117.601	102.377
419.99	174.4	198.538	110.618	125.649	155.049	162.349	118.549	141.415	111.543	134.133	103.703	144.966	114.208	130.14	98.2474	101.692	104.183	93.4113	102.929	114.421	99.9501	123.484	97.2272	111.299	108.916	105.137	114.818	116.836	106.125	124.712	121.168	138.366	125.71	97.1091	112.045	130.171	129.771	128.432	114.131	114.681	101.13	108.66	95.3364	137.392	97.4708	130.818	139.96	117.876	102.284
421.98	173.218	198.155	110.514	127.34	154.987	164.245	116.79	142.748	112.165	133.932	103.561	145.323	112.722	131.681	97.3134	100.132	103.351	91.6934	101.045	114.986	99.988	124.251	94.3117	109.621	105.972	102.46	111.261	114.482	104.762	122.103	117.907	135.507	122.057	95.1202	110.098	127.832	127.186	125.664	112.579	113.582	99.8259	108.131	94.5459	136.588	96.867	128.509	138.861	116.836	101.961
424	173.218	199.208	110.158	127.616	155.143	164.496	116.912	143.616	110.926	134.936	104.583	146.286	114.192	131.588	98.1536	99.4607	102.114	91.7553	101.26	114.803	99.8501	122.855	93.8947	108.606	104.879	102.276	111.31	113.444	104.303	121.383	118.105	135.198	121.69	95.2729	108.21	126.387	124.251	124.958	110.526	114.208	99.9259	107.913	94.4567	135.908	96.5886	127.893	138.196	115.124	101.122
426.01	170.055	197.022	108.461	126.371	152.087	160.487	115.857	142.143	111.209	133.5	104.277	143.911	113.678	128.463	97.3709	99.2137	100.027	93.0716	100.278	113.809	98.6457	121.613	93.9113	106.417	103.74	100.171	110.342	111.522	103.735	121.521	115.598	132.883	119.315	95.3591	109.902	125.111	125.342	124.436	107.046	115.628	101.604	109.327	96.2347	136.789	97.4633	130.417	140.083	117.081	101.425
428.01	174.211	199.049	111.045	128.355	155.408	164.308	119.299	145.432	111.502	134.488	105.227	145.633	118.595	131.866	101.375	104.607	105.367	91.5697	104.548	116.041	101.336	123.1	95.3667	108.309	106.094	100.91	110.839	112.284	105.181	121.827	116.561	134.719	120.785	96.4343	110.427	126.048	125.726	126.125	111.298	114.528	101.114	109.091	95.5935	134.766	97.3059	128.155	139.48	116.561	100.86
429.99	177.065	199.192	109.685	127.54	156.782	164.747	118.259	145.354	111.193	134.565	105.077	145.292	114.666	132.282	97.9295	100.673	104.841	94.2815	101.612	115.75	100.794	122.886	93.1954	104.844	103.164	100.532	108.787	109.556	103.706	120.923	115.261	131.08	119.009	95.474	108.018	124.19	122.686	122.748	105.546	114.971	102.135	109.128	95.9201	134.642	98.0158	128.786	139.387	115.949	101.13
431.98	170.306	191.545	108.3	123.776	151.184	158.844	115.185	143.57	109.71	133.192	102.19	142.066	114.116	129.648	94.623	97.7857	101.785	90.3555	99.5198	113.647	98.5276	122.18	92.7907	104.047	101.098	99.5122	106.428	107.892	102.597	117.325	113.525	129.186	116.958	94.7424	106.352	120.617	121.306	122.395	105.488	115.002	100.849	108.026	95.022	134.148	96.1379	126.817	137.098	114.971	99.7319
433.98	176.608	199.975	111.635	129.063	158.798	165.751	119.943	146.969	110.493	133.763	106.335	145.354	117.601	132.313	101.829	102.14	106.985	97.0501	103.615	116.499	101.184	125.618	95.2911	106.299	105.019	100.943	108.54	109.995	106.065	119.958	115.231	131.742	118.917	96.7293	107.805	124.927	122.625	124.144	109.297	115.75	102.246	109.996	95.6706	136.465	98.0279	128.878	138.907	116.163	99.9926
436.03	173.628	199.4	111.517	127.878	156.345	163.023	120.295	146.705	111.084	133.485	103.55	145.664	117.142	132.19	102.795	102.046	105.771	95.1384	102.383	115.949	101.45	124.635	93.2648	103.457	100.638	99.2183	106.542	107.249	103.398	117.968	112.12	128.724	115.964	95.1051	106.556	121.628	120.724	122.211	105.884	114.589	101.773	108.096	95.474	133.809	96.9306	127.401	137.778	115.353	99.8395
438	169.536	188.51	106.734	124.482	151.355	158.532	114.864	141.663	106.639	128.709	99.9986	141.477	112.045	126.955	96.7535	96.1197	97.8704	89.0758	99.8713	112.133	97.2272	119.146	94.3993	104.601	102.113	99.7698	106.37	107.96	104.952	117.417	112.844	128.816	115.98	95.3289	106.747	120.448	121.352	122.564	104.376	114.33	101.31	108.131	95.6252	132.236	96.2997	127.463	136.944	114.605	99.8713
440	174.983	199.033	111.999	127.74	156.579	164.151	118.84	148.71	112.156	134.797	105.867	145.075	117.494	134.148	101.164	101.654	104.381	98.5912	105.545	115.399	101.211	124.881	95.3228	104.264	103.278	100.511	107.794	108.319	105.89	117.616	114.02	130.818	116.637	96.3209	107.044	122.119	121.996	123.929	107.508	115.857	102.202	108.202	94.3072	132.745	96.5796	127.432	136.82	115.231	99.8562
442	172.557	194.218	108.306	124.313	154.472	159.986	115.735	146.534	108.36	131.095	101.747	142.655	112.844	128.786	96.2377	97.7191	98.832	90.3555	101.327	113.504	98.2792	120.847	95.5647	103.576	102.471	99.4349	107.812	107.187	106.798	118.289	112.164	129.016	115.307	96.9291	106.758	121.076	121.122	122.579	105.919	115.277	102.401	108.051	94.5973	131.866	97.5435	127.878	136.897	114.788	99.1349
443.99	168.672	189.383	106.76	123.438	151.682	156.532	113.777	147.435	108.272	129.786	101.962	139.666	110.17	127.586	94.1893	95.5753	97.7357	90.0871	102.809	111.891	98.1112	119.024	95.6237	104.429	102.48	100.519	106.483	106.74	106.086	117.907	112.554	127.986	115.414	96.9351	105.704	121.276	121.015	122.625	106.579	113.734	100.564	107.319	93.8735	131.681	95.6086	126.387	135.368	112.702	98.1672
446	173.376	193.072	109.049	125.818	156.688	159.783	117.937	149.114	108.593	132.976	101.729	142.143	113.624	129.725	96.8595	98.0536	102.313	93.5412	104.525	114.391	99.688	123.331	93.5654	101.503	100.564	99.085	104.961	105.542	103.829	116.943	111.514	127.094	114.757	96.0895	105.279	119.897	119.958	121	103.48	117.157	102.466	110.702	96.4404	133.176	98.6442	129.278	138.876	115.231	99.5213
448	172.399	190.495	107.131	125.004	154.722	159.861	114.91	146.876	108.373	130.756	102.135	141.26	112.989	127.878	95.6464	96.7187	100.869	90.1731	104.132	112.712	97.2892	119.024	91.9967	100.961	97.8629	96.513	104.037	103.14	103.096	115.735	109.74	123.269	111.26	94.3026	103.38	117.31	117.463	118.534	100.308	115.139	101.695	107.977	95.6025	131.049	97.2408	127.017	136.619	113.753	98.9426
449.98	170.888	192.276	107.946	124.989	155.252	159.001	115.903	148.181	108.094	130.387	101.58	141.353	113.519	128.139	98.1293	97.271	102.789	91.8021	105.9	113.467	99.4561	119.989	94.4764	101.897	98.9971	97.875	103.564	105.142	103.769	116.499	109.688	125.342	112.66	95.2276	103.819	118.687	118.228	120.218	101.9	114.04	101.272	108.455	95.7507	131.342	97.4345	126.048	136.341	113.93	98.8396
451.99	167.164	183.515	104.677	120.908	149.534	154.004	112.335	144.656	106.443	127.724	99.0016	137.361	109.472	125.372	90.8019	94.0745	93.3298	88.8347	103.722	111.804	94.6547	116.668	95.604	102.779	100.866	98.7214	105.493	104.434	105.852	116.622	109.851	126.371	113.92	97.2529	104.799	119.1	118.549	119.743	103.872	115.796	101.583	109.094	95.5148	130.787	97.9794	127.37	136.696	115.017	99.1986
453.98	166.944	182.027	104.723	121.981	149.939	154.597	112.321	145.695	106.712	129.586	101.375	138.582	110.758	126.617	93.9581	94.1138	95.5662	87.2519	105.58	111.77	96.2528	114.971	93.2815	99.3213	99.0516	97.0138	103.561	101.896	103.77	115.323	107.948	123.377	110.985	95.2321	103.016	117.555	116.209	118.503	98.143	112.109	100.543	106.458	94.5142	128.478	95.7689	124.39	133.516	113.206	96.7611
456.02	172.651	191.417	108.689	127.078	155.159	160.346	116.561	146.612	110.313	132.328	103.334	143.182	113.809	129.217	98.4246	98.829	103.579	94.419	111.264	114.803	98.6563	120.417	96.1379	101.621	101.295	98.9547	105.636	104.487	105.853	116.056	109.822	126.048	112.854	96.8716	105.194	119.238	118.595	120.096	104.525	115.307	101.77	108.062	94.9827	129.478	97.2302	126.387	135.723	114.757	98.0839
458	172.037	190.607	109.152	126.755	155.908	159.517	117.601	146.472	108.963	131.419	104.82	142.221	115.216	129.309	97.156	97.9704	99.7425	95.66	111.659	114.131	98.9017	119.667	95.0099	101.378	99.4046	98.2111	103.454	103.222	105.408	115.43	109.038	123.453	111.045	96.5569	104.074	117.264	116.347	119.146	100.97	115.2	101.407	107.852	94.3782	129.032	97.041	125.234	134.997	115.017	97.4587
459.99	166.112	182.502	105.981	122.364	151.309	153.1	113.27	142.779	105.54	127.524	99.144	139.588	111.447	125.818	93.8056	96.156	99.4698	90.1731	107.109	111.211	96.0804	116.148	96.3935	101.119	99.9426	98.6533	103.995	103.371	106.18	116.316	108.4	124.451	111.854	97.3634	105.178	118.243	117.081	118.81	100.364	113.331	100.099	107.067	93.3449	128.693	95.2775	124.789	134.349	112.704	96.6355
461.98	170.039	185.369	107.038	123.085	152.773	156.641	115.017	144.842	107.761	129.725	102.39	139.139	113.432	126.448	96.4979	97.2665	100.3	88.7925	108.344	112.321	96.9684	117.111	94.7227	100.693	99.3243	97.5162	103.488	102.333	105.072	115.552	107.24	123.054	110.464	97.2483	103.117	116.576	116.821	119.085	100.766	114.238	102.345	108.47	95.279	128.97	97.1651	126.064	135.46	114.467	97.8235
463.99	169.913	187.272	107.431	124.098	153.459	155.767	116.622	144.935	107.659	130.556	101.319	139.681	114.437	128.739	95.0492	99.2274	97.3679	92.4752	107.613	113.504	98.1975	117.937	95.3878	100.552	98.4185	97.7403	102.635	102.378	105.54	114.986	106.527	122.211	109.955	96.7218	102.32	116.224	116.102	117.754	99.2667	115.048	102.276	109.944	95.149	129.401	98.9638	126.909	136.511	115.506	98.3065
466	167.572	185.908	106.892	123.991	154.363	155.549	116.912	145.866	107.983	129.309	102.314	139.402	115.323	127.278	95.6328	98.149	96.4358	89.5369	110.281	113.849	98.6866	116.912	94.493	99.3455	97.7524	97.4663	102.401	101.148	103.943	113.936	106.761	122.042	108.988	96.8035	102.056	115.506	114.314	116.698	99.4925	115.063	101.937	108.484	95.2215	128.416	98.0249	125.296	134.534	114.085	98.1021
467.99	172.305	187.922	110.176	127.001	157.438	159.251	120.586	147.249	108.864	131.558	104.306	141.446	117.019	129.463	99.2107	98.4004	101.765	96.6976	109.797	114.589	99.7925	120.847	96.9472	100.293	100.975	98.4352	103.778	103.239	106.331	115.506	107.653	123.837	110.642	99.0365	103.585	116.209	117.692	119.912	100.957	114.452	101.718	108.616	94.6139	127.355	97.7024	125.541	134.997	113.91	97.3452
469.99	168.106	186.542	105.689	123.699	153.303	154.425	113.94	145.54	108.613	129.032	101.346	137.206	112.58	125.388	91.3977	95.539	95.0235	89.5776	107.126	112.709	96.8277	115.857	94.1591	99.6455	96.6007	96.1984	101.783	100.206	103.883	114.116	104.878	121.49	108.217	96.8352	102.018	113.879	113.884	116.652	97.5299	114.452	101.503	108.991	94.4326	127.048	97.934	124.989	134.21	114.003	96.8307
471.99	170.967	188.224	108.968	126.648	157.001	158.969	119.177	148.103	109.178	131.08	104.575	140.563	116.301	129.232	96.6265	100.822	102.921	95.8369	111.673	114.421	99.3607	119.238	94.555	98.629	95.8067	95.8142	101.158	99.4683	102.639	113.295	104.972	120.31	107.263	95.4498	101.94	113.527	113.017	115.98	96.8231	114.666	101.351	108.855	95.9216	127.786	97.8402	124.451	133.639	114.36	97.5268
473.99	169.772	187.288	108.625	125.572	156.36	156.517	118.917	147.124	108.714	130.032	104.466	142.128	115.292	128.77	95.8838	98.47	103.023	93.0112	108.272	115.109	98.1611	117.815	95.5632	98.9789	97.1772	97.0244	102.082	101.248	104.397	114.391	105.838	121.659	108.561	97.1454	103.322	114.07	114.62	117.463	97.265	114.33	101.976	110.287	96.1863	127.939	98.152	126.187	134.658	113.895	96.9533
476.01	165.578	181.553	105.54	123.377	151.48	151.589	114.971	145.478	106.486	127.432	101.113	137.315	114.712	126.202	93.366	94.4084	96.8943	88.1945	105.181	111.435	96.1923	113.527	97.1878	99.3228	98.8471	97.7054	101.615	100.221	104.674	113.424	106.071	121.23	108.747	97.7963	102.292	114.925	115.017	116.897	98.1324	116.01	103.67	111.023	96.4026	129.37	99.7683	127.14	135.368	115.552	98.1354
478	165.092	183.325	106.706	125.956	152.492	152.96	116.178	146.674	108.089	129.571	104.255	138.768	115.842	127.555	96.4222	97.9098	95.5133	93.5518	107.105	113.464	96.7808	115.399	95.8626	98.4579	95.4649	95.7069	100.667	98.3686	104.282	113.495	103.51	119.192	106.766	96.811	101.083	112.616	113.079	114.925	95.8475	115.628	101.521	108.743	95.3636	128.262	97.5647	125.25	134.21	114.635	97.1575
479.99	165.657	181.711	106.445	125.311	153.303	154.753	115.323	146.938	107.16	128.216	102.512	138.784	116.056	128.262	95.7356	97.2272	97.2832	92.9447	106.582	112.779	99.1228	115.155	94.2225	97.99	96.4374	97.7372	100.597	99.6652	104.373	112.194	104.923	119.713	106.965	97.2907	101.365	111.87	112.327	115.521	96.4374	114.421	102.207	110.228	96.6265	128.37	99.1637	125.603	133.454	114.818	98.2278
[truncated: 79 more columns]

## Sheet: Fig 2E
FIG 2E. Average whole-cell ICRAC recordings.
	Average time course of whole-cell ICRAC currents measured at -100mV
Time [s]	STIM1-ΔK								STIM1121-ΔK
0		0.114774	0.1978	0.014416		-0.13601	-0.97184		-0.05282	0.08363	0.10487		0.21112	0.10203	0.13891
2	0.20625	0.116509	0.22645	-0.24724		-0.068496	-0.37219		-0.13152	-0.14926	0.46843	0.13615	0.13118	0.16562	0.062995
4	0.16026	0.129091	0.26478	0.0218		-0.29619	-0.577		0.056536	0.060259	0.25394	0.1691	0.10807	0.023035	0.25981
6	0.15311	0.160399	0.1236	-0.072146		-0.09748	-0.0099262		-0.03424	0.10198	0.16694	0.2034	0.22789	0.17032	0.10533
8	0.065211	0.0126777	0.10823	0.0082425	-0.51135	-0.10302	-0.0051752		-0.13431	-0.080068	0.077132	0.065886	0.14568	-0.00049835	0.026631
10	0.07206	0.0596043	0.41317	-0.028101	-0.072453	-0.2921	0.11954		0.02349	0.035423	-0.13824	0.051853	0.22381	-0.058916	0.21469
12	0.19804	0.116292	0.10965	-0.088949	-0.21288	-0.11095	-0.19182		-0.047644	-0.037716	0.24769	-0.051853	0.36521	0.0055926	0.12391
14	0.15131	-0.0437211	0.19002	0.035484	-0.26755	0.028686	0.16145		-0.0215	0.0094169	0.29083	0.12231	0.065651	-0.093062	0.023844
16	0.069426	0.00660396	0.11677	-0.22007	-0.20219	0.1193	-0.49165		0.0215	-0.026397	0.168	0.047689	0.33149	-0.13939	0.18164
18	0.15605	0.110074	0.19286	0.013271	-0.2354	0.079749	0.277		-0.098606	-0.058746	0.25156	0.15149	0.2394	0.067517	0.11051
20	0.047526	0.275944	0.028819	0.041531	-0.075302	0.1453	0.077119		-0.11666	0.049427	0.049484	0.14071	0.092298	0.090404	0.13665
22	0.14544	0.024319	0.21715	-0.019572	-0.24511	0.045309	-0.063206		-0.26264	0.056502	-0.0096855	-0.037296	0.47769	0.03577	0.17965
24	0.14694	-0.0581823	0.1551	-0.23604	-0.11128	0.0072887	0.11903		-0.057332	0.069383	0.29911	0.073132	0.27738	-0.10008	0.059544
26	-0.13866	0.0115208	0.03954	0.062344	0.10955	0.13848	-0.59362		-0.33059	0.070017	0.19098	0.11513	0.23569	0.11172	0.041495
28	0.086509	0.0466615	-0.0068549	-0.22669	-0.18661	0.045138	-0.4947		-0.086529	-0.056062	-0.026503	0.11635	0.14967	-0.36761	-0.10449
30	0.10751	-0.018197	-0.028582	-0.11912	0.027901	-0.11155	0.040469		-0.11307	-0.089339	-0.0029057	0.10576	0.13055	-0.058731	0.10082
32	-0.055352	0.0188237	-0.16331	-0.012953	0.17874	-0.12467	-0.040469		-0.092368	0.089339	-0.023421	-0.027	0.0036557	-0.10137	-0.17244
34	0.0765	0.0137623	0.19874	0.035739	0.039565	-0.11947	0.061848		-0.055607	0.034252	0.05283	0.0061804	-0.1342	0.022942	0.071621
36	0.028184	-0.135911	0.011931	0.074437	-0.21831	-0.050594	-0.084076		-0.048175	0.024103	0.064101	-0.036935	0.23759	0.083944	0.045078
38	-0.12203	-0.183417	0.13774	-0.064763	0.030483	0.10643	0.089167		-0.087856	0.047085	-0.18253	-0.11671	0.069005	0.053212	0.065782
40	-0.21151	-0.197082	-0.0049574	0.050951	-0.1647	-0.18051	-0.17842		-0.094359	-0.011369	-0.0011446	0.034181	-0.074926	-0.068237	0.10254
42	-0.27819	-0.26881	-0.12023	-0.17182	-0.17512	-0.15963	-0.098669		-0.14731	-0.10593	-0.1098	-0.059394	-0.12949	-0.38044	0.10998
44	-0.28888	-0.17474	-0.12147	-0.39166	-0.77332	-0.33455	-0.41834		-0.22508	-0.15477	-0.13841	-0.067886	0.13336	0.10074	0.070294
46	-0.63913	-0.245889	-0.03788	-0.25736	-0.58971	-0.22987	-0.58242		-0.10829	-0.1332	-0.15884	-0.21953	0.13046	0.027834	0.063791
48	-0.4704	-0.310241	-0.169	-0.24743	-0.54697	-0.50607	-0.52236		-0.18699	-0.10051	-0.27797	-0.11438	-0.17372	-0.3092	0.010838
50	-0.76218	-0.520797	-0.39823	-0.30803	-1.0401	-0.53514	-0.41682		-0.15634	-0.097438	-0.1614	-0.16979	0.097736	-0.23315	-0.066932
52	-0.92466	-0.447117	-0.31483	-0.47364	-1.036	-0.65014	-0.53474		-0.30484	-0.080459	-0.25711	-0.37133	-0.24179	-0.072113	0.049856
54	-1.1765	-0.392381	-0.4191	-0.43233	-1.372	-0.70811	-1.0066		-0.21486	-0.071286	-0.08717	-0.25596	-0.16611	-0.073959	-0.028843
56	-1.5997	-0.629401	-0.38276	-0.52762	-1.5371	-0.69148	-0.62858		-0.33815	-0.086997	-0.30844	-0.2772	0.033294	-0.4982	0.0018137
58	-1.8	-0.664975	-0.59016	-0.66644	-1.8724	-0.82336	-0.83033		-0.14864	-0.088948	-0.012591	-0.50655	-0.052086	-0.46655	-0.14669
60	-2.3002	-0.811612	-0.41369	-0.70011	-2.2654	-1.0806	-0.91177		-0.27803	-0.067529	-0.19935	-0.20304	-0.17943	0.012606	-0.056713
62	-2.4375	-0.942848	-0.495	-1.0621	-2.7679	-1.3793	-0.68915		-0.30444	-0.3173	-0.28264	-0.18058	-0.15985	-0.17289	-0.18
64	-2.7527	-0.992739	-0.50961	-1.0742	-3.0637	-1.4546	-1.1486		-0.43583	-0.14199	-0.39913	-0.21602	-0.00024169	-0.13155	0.0095111
66	-3.3264	-1.12152	-0.67944	-1.302	-3.6063	-1.7217	-1.5129		-0.35766	-0.11598	-0.43426	-0.41071	0.063929	-0.18424	-0.11988
68	-3.7739	-1.34567	-0.69159	-1.6351	-3.9892	-2.0331	-1.376		-0.45056	-0.30222	-0.28335	-0.3214	-0.045469	-0.17935	-0.14629
70	-4.2216	-1.49389	-0.52384	-2.0125	-4.728	-2.3194	-1.7797		-0.38858	-0.21737	-0.51571	-0.64036	0.011541	-0.20805	-0.27768
72	-4.6575	-1.48435	-0.90335	-2.1184	-4.9428	-2.2954	-1.8805		-0.4077	-0.20576	-0.42467	-0.41288	-0.15949	-0.17732	-0.19951
74	-5.0712	-1.82759	-1.0135	-2.3019	-5.4867	-2.5131	-1.7895		-0.35594	-0.20439	-0.36646	-0.45763	-0.27043	-0.11456	-0.29241
76	-5.5205	-1.83923	-1.0307	-2.3139	-5.9894	-2.6834	-2.0071		-0.59018	-0.25182	-0.22532	-0.53583	-0.29599	-0.13496	-0.23043
78	-6.2618	-2.10408	-1.122	-2.848	-6.4749	-3.1662	-2.2292		-0.58699	-0.25631	-0.30263	-0.50481	-0.40675	-0.1979	-0.24955
80	-6.5962	-2.30791	-1.3741	-2.7877	-6.7241	-3.3392	-2.3834		-0.46702	-0.36989	-0.22523	-0.55416	-0.39433	-0.38238	-0.19779
82	-7.0091	-2.44465	-1.5666	-3.056	-7.3275	-3.5066	-2.6294		-0.4933	-0.38507	-0.34859	-0.59203	-0.16502	-0.0256	-0.43203
84	-7.2842	-2.63062	-1.5374	-3.4114	-7.8702	-3.8013	-2.7552		-0.5992	-0.39419	-0.46517	-0.5734	-0.43493	-0.16625	-0.42884
86	-7.2348	-2.74652	-1.5803	-3.5863	-8.3081	-4.064	-2.6647		-0.54864	-0.3131	-0.37774	-0.57435	-0.4237	-0.27699	-0.30887
88	-7.8454	-2.94117	-1.7037	-3.7968	-8.4815	-4.1347	-2.9155		-0.52117	-0.44181	-0.51192	-0.63301	-0.42542	-0.1788	-0.33515
90	-8.0336	-3.15296	-1.7003	-3.9535	-8.535	-4.3721	-3.0694		-0.81804	-0.37263	-0.43664	-0.64075	-0.36288	-0.2804	-0.44105
92	-8.0002	-3.20017	-2.0751	-3.933	-8.7489	-4.6515	-3.2184		-0.65481	-0.40712	-0.54547	-0.6436	-0.53744	-0.29259	-0.39049
94	-7.7043	-3.42367	-2.362	-4.1876	-8.7708	-4.8949	-3.6436		-0.61446	-0.43201	-0.44413	-0.7419	-0.61213	-0.34002	-0.36302
96	-7.7096	-3.51188	-2.2756	-4.103	-9.1439	-4.7597	-3.5564		-0.72196	-0.40546	-0.32068	-0.85659	-0.45433	-0.13884	-0.65989
98	-7.5265	-3.64869	-2.3965	-4.1903	-9.4308	-4.8442	-3.4965		-0.89502	-0.55038	-0.58492	-1.1581	-0.52439	-0.41533	-0.49666
100	-7.3808	-3.51528	-2.4505	-4.2383	-9.1911	-4.9587	-3.6428		-0.76496	-0.63694	-0.60605	-0.88256	-0.53346	-0.314	-0.45631
102	-7.0422	-3.58253	-2.7665	-4.2562	-9.0132	-5.02	-3.4539		-0.73988	-0.53916	-0.77977	-1.0575	-0.36904	-0.30578	-0.56381
104	-6.6228	-3.58462	-2.7621	-4.1978	-9.2422	-4.9674	-3.9392		-0.73616	-0.70554	-0.67834	-0.9179	-0.58494	-0.28456	-0.73687
106	-6.2994	-3.66684	-3.1232	-4.0704	-9.6043	-4.9576	-3.9305		-0.81858	-0.62264	-0.73319	-0.92007	-0.52485	-0.16717	-0.60681
108	-5.9846	-3.67913	-2.9978	-4.2162	-8.5676	-4.8577	-3.9329		-0.73045	-0.6523	-0.78594	-0.91669	-0.716	-0.46618	-0.58173
110	-5.573	-3.61051	-3.3922	-3.9125	-8.6324	-4.9215	-3.9623		-0.77651	-0.67729	-0.7685	-0.91987	-0.9348	-0.37527	-0.57801
112	-5.179	-3.56951	-3.4318	-3.7306	-8.36	-4.6037	-4.0028		-0.75302	-0.79463	-0.94407	-1.1083	-0.78742	-0.296	-0.66043
114	-4.9848	-3.29142	-3.6711	-3.5732	-8.0866	-4.6688	-3.9199		-0.80849	-0.80639	-0.84176	-1.165	-0.76676	-0.92318	-0.5723
116	-4.6955	-3.2403	-3.6848	-3.3363	-8.7495	-4.3602	-3.6032		-0.81698	-0.81878	-0.80989	-1.2042	-0.90896	-0.47273	-0.61836
118	-4.5295	-3.00263	-3.8489	-3.2464	-8.2806	-3.9716	-3.8613		-0.93138	-0.93125	-0.9549	-1.2456	-1.0208	-0.48565	-0.59487
120	-4.0194	-2.93452	-4.0331	-3.1127	-7.5202	-3.6252	-3.8408		-0.93881	-0.96536	-0.84255	-1.2818	-0.91313	-0.72716	-0.65034
122	-3.7623	-2.86706	-4.0948	-2.9944	-7.2853	-3.6506	-3.7804		-1.0089	-0.98195	-0.81605	-1.0974	-1.0791	-0.87934	-0.65883
124	-3.5178	-2.69844	-4.1682	-2.8517	-7.1638	-3.6	-3.7283		-0.99854	-1.0391	-0.87716	-1.355	-1.2101	-0.44754	-0.77323
126	-3.3918	-2.33358	-4.3481	-2.3536	-6.6891	-3.2852	-3.6826		-0.97863	-1.0882	-0.72034	-1.2796	-0.94069	-0.56898	-0.78066
128	-3.0576	-2.31515	-4.2438	-2.1309	-6.589	-3.0792	-3.4967		-0.90763	-1.0439	-0.96019	-1.2802	-1.009	-0.53142	-0.85074
130	-2.9236	-2.18593	-4.3248	-2.0584	-6.0155	-2.9871	-3.6843		-0.84578	-1.0746	-0.95473	-1.2302	-1.1763	-0.55523	-0.84039
132	-2.5924	-2.00857	-4.5214	-2.1291	-6.146	-3.182	-3.2103		-1.043	-1.095	-0.82864	-1.533	-1.2281	-0.63857	-0.82048
134	-2.5923	-1.83821	-4.7086	-1.7551	-5.8595	-3.3529	-3.4682		-0.84618	-1.0559	-0.89433	-1.4109	-1.2201	-1.0656	-0.74948
136	-2.1891	-1.84371	-4.7992	-1.7665	-5.697	-2.7496	-3.5265		-1.1681	-1.0858	-1.0069	-1.5695	-1.0529	-0.87048	-0.68763
138	-2.1806	-1.6923	-4.7882	-1.3753	-5.3266	-2.5623	-3.2304		-1.0694	-1.1355	-1.0803	-1.2867	-1.352	-1.074	-0.88484
140	-2.3259	-1.41942	-4.652	-1.4445	-5.017	-2.1243	-3.1174		-1.2337	-1.1017	-1.2822	-1.6736	-1.0378	-1.634	-0.68803
142	-1.7571	-1.46013	-4.8375	-1.4338	-5.0608	-2.6021	-2.944		-1.1896	-1.1852	-1.0012	-1.5432	-1.0236	-0.83542	-1.01
144	-1.8336	-1.26541	-4.8529	-1.0975	-4.6475	-2.1646	-2.9768		-1.2011	-1.1538	-0.98854	-1.4108	-1.5182	-0.72043	-0.91125
146	-1.3804	-1.18674	-5.0266	-1.1149	-4.3726	-1.8576	-3.0065		-1.1599	-1.1363	-0.94178	-1.462	-1.2772	-0.65656	-1.0756
148	-1.4996	-1.05058	-4.7681	-1.0452	-4.2083	-2.0461	-2.6797		-1.2344	-1.2554	-1.0102	-1.3957	-2.1384	-0.67022	-1.0315
150	-1.3225	-0.953187	-4.754	-0.90938	-4.2731	-1.8307	-2.5373		-1.2841	-1.133	-1.0114	-1.4869	-2.1674	-0.62389	-1.0429
152	-1.1973	-0.938509	-4.8211	-0.88933	-3.9947	-1.6928	-2.6277		-1.5334	-1.176	-1.0256	-1.579	-2.2275	-1.0089	-1.0018
154	-1.3712	-0.817975	-4.7075	-0.64129	-4.1188	-1.7269	-2.4947		-1.3638	-1.1736	-1.0387	-1.447	-1.9816	-1.3057	-1.0762
156	-1.039	-0.716963	-4.7219	-0.7987	-4.3278	-1.6924	-2.0247		-1.3067	-1.1917	-0.93958	-1.5767	-1.8248	-1.4395	-1.126
158	-0.93542	-0.675821	-4.7024	-0.51992	-4.814	-1.2418	-2.2324		-1.4545	-1.1908	-1.0577	-1.4178	-2.275	-0.9002	-1.3752
160									-1.3518	-1.144	-1.1549	-1.4844	-1.9666	-0.91884	-1.2056
162									-1.3099	-1.0736	-1.3326	-1.5129	-1.6948	-1.2218	-1.1485
164									-1.523	-1.0707	-1.143	-1.3947	-1.8552	-1.3415	-1.2964
166									-1.4711	-1.0808	-1.2889	-1.5394	-1.8895	-1.10237	-1.1937
168									-1.3566	-1.221	-0.99875	-1.3944	-1.6486	-0.92798	-1.1517
170									-1.5923	-1.0201	-1.1885	-1.3566	-1.7822	-0.84732	-1.3649
172									-1.3904	-1.0817	-1.2682	-1.5346	-2.0792	-1.5118	-1.313
174									-1.4496	-0.99517	-1.3469	-1.3329	-1.982	-1.1784	-1.1984
176									-1.3766	-0.97297	-1.2433	-1.4078	-2.2314	-1.2408	-1.4341
178									-1.6778	-0.98336	-1.3932	-1.404	-2.036	-0.92678	-1.2323
180									-1.4398	-0.88597	-1.4765	-2.0138	-2.0534	-1.0998	-1.2915
182									-1.4945	-0.79478	-1.3786	-1.5998	-2.0103	-1.1773	-1.2185
184									-1.4118	-0.92901	-1.3164	-2.1155	-2.6582	-1.088	-1.5196
186									-1.5991	-0.91383	-1.5116	-1.4441	-2.281	-0.95696	-1.2817
188									-1.4833	-0.87299	-1.5654	-1.4946	-2.4949	-1.1444	-1.3363
190									-1.5101	-0.95267	-1.5008	-1.4044	-2.4918	-1.1186	-1.2537
192									-1.4406	-0.72466	-1.3467	-1.3992	-2.7509	-1.6362	-1.4409
194									-1.4386	-0.60234	-1.5492	-1.5101	-2.4591	-1.4647	-1.3252
196									-1.4525	-0.70881	-1.2962	-1.4893	-2.833	-1.3311	-1.352
198									-1.5383	-0.75379	-1.3568	-1.3835	-2.5141	-1.3516	-1.2825
200									-1.482	-0.73013	-1.5379	-1.5593	-2.7195	-1.7543	-1.2805
202									-1.5319	-0.71769	-1.5855	-1.306	-2.8666	-1.1437	-1.2944
204									-1.7596	-0.65026	-1.2486	-1.5083	-2.7582	-1.3418	-1.3801
206									-1.7332	-0.69993	-1.5724	-1.3864	-3.1241	-1.5476	-1.3239
208									-1.6163	-0.61088	-1.5565	-1.4199	-3.3271	-1.3914	-1.3738
210									-1.4614	-0.61127	-1.3915	-1.3978	-2.7725	-1.3916	-1.6015
	Average I-V relationships at the peak of ICRAC.
Voltage	STIM1-ΔK current							STIM1121-ΔK current
-100	-7.71614	-3.60986	-4.78998	-3.93502	-8.81805	-4.83857	-2.91799		-1.71678	-1.15252	-1.80815	-1.39843	-1.85591	-1.41862	-1.55466
-99.96	-7.72352	-3.60745	-4.80036	-3.93247	-8.82118	-4.83775	-2.91733		-1.7183	-1.15332	-1.8163	-1.3962	-1.86188	-1.43645	-1.55992
-99.92	-7.72928	-3.60386	-4.81298	-3.9282	-8.8235	-4.83735	-2.91481		-1.72002	-1.15447	-1.8226	-1.39401	-1.86881	-1.45224	-1.56311
-99.88	-7.73215	-3.60118	-4.82741	-3.92155	-8.82469	-4.83711	-2.91157		-1.72129	-1.15602	-1.82732	-1.3922	-1.88011	-1.46609	-1.56784
-99.84	-7.7319	-3.60034	-4.84391	-3.91273	-8.82569	-4.83796	-2.90814		-1.72316	-1.15705	-1.83136	-1.3917	-1.89238	-1.47925	-1.57305
-99.8	-7.7307	-3.60198	-4.86156	-3.90385	-8.82589	-4.84123	-2.90495		-1.72408	-1.15742	-1.83494	-1.39201	-1.90598	-1.49221	-1.57906
-99.76	-7.72978	-3.60653	-4.87924	-3.89573	-8.82572	-4.84561	-2.90336		-1.72664	-1.15722	-1.83867	-1.39308	-1.91842	-1.50782	-1.58345
-99.72	-7.73035	-3.61406	-4.89513	-3.88786	-8.82476	-4.85235	-2.9021		-1.72994	-1.15731	-1.84211	-1.39441	-1.9301	-1.52551	-1.58666
-99.68	-7.73094	-3.62224	-4.90835	-3.88258	-8.82306	-4.85908	-2.90479		-1.73526	-1.1575	-1.84635	-1.39517	-1.93961	-1.54526	-1.59148
-99.64	-7.73465	-3.63243	-4.91976	-3.8793	-8.82017	-4.86602	-2.9079		-1.73973	-1.15982	-1.85063	-1.39583	-1.94745	-1.56462	-1.59497
-99.6	-7.73989	-3.64324	-4.92632	-3.87845	-8.81731	-4.87009	-2.90921		-1.74375	-1.163	-1.85403	-1.39572	-1.95344	-1.58345	-1.59911
-99.56	-7.74528	-3.65394	-4.93144	-3.87887	-8.81332	-4.87311	-2.9143		-1.75347	-1.16831	-1.85912	-1.39527	-1.95829	-1.60276	-1.60505
-99.52	-7.75245	-3.6631	-4.93657	-3.87965	-8.80948	-4.87313	-2.92234		-1.76121	-1.1745	-1.86392	-1.39406	-1.961	-1.62133	-1.60933
-99.48	-7.75925	-3.67067	-4.9421	-3.8814	-8.80504	-4.87316	-2.92883		-1.76925	-1.18194	-1.86936	-1.39175	-1.96357	-1.63892	-1.61446
-99.44	-7.76452	-3.67609	-4.94754	-3.88145	-8.80119	-4.87269	-2.94203		-1.77752	-1.18812	-1.87493	-1.38947	-1.96634	-1.65433	-1.61905
-99.4	-7.76776	-3.67976	-4.95494	-3.88059	-8.79676	-4.87373	-2.95384		-1.7844	-1.19278	-1.87919	-1.38655	-1.96553	-1.66905	-1.62322
-99.36	-7.76794	-3.68201	-4.96393	-3.87881	-8.79	-4.87557	-2.96487		-1.79303	-1.19526	-1.88349	-1.38461	-1.96438	-1.68159	-1.62686
-99.32	-7.76616	-3.68456	-4.97308	-3.87494	-8.78481	-4.87828	-2.97639		-1.80272	-1.19379	-1.8878	-1.38331	-1.95987	-1.69229	-1.63204
-99.28	-7.76416	-3.68741	-4.98293	-3.87	-8.77996	-4.88202	-2.98169		-1.81056	-1.1896	-1.89205	-1.38327	-1.95699	-1.70404	-1.63668
-99.24	-7.76256	-3.69267	-4.9915	-3.86397	-8.77688	-4.88723	-2.9866		-1.82289	-1.18396	-1.89728	-1.38414	-1.95429	-1.717	-1.64032
-99.2	-7.76396	-3.69896	-4.99872	-3.85717	-8.77644	-4.89457	-2.98589		-1.8343	-1.17732	-1.90177	-1.38591	-1.95217	-1.73113	-1.64331
-99.16	-7.76766	-3.70575	-5.00464	-3.85018	-8.77768	-4.90095	-2.98543		-1.84652	-1.17064	-1.90746	-1.38796	-1.95277	-1.7471	-1.64673
-99.12	-7.77331	-3.71387	-5.0084	-3.84498	-8.78008	-4.90822	-2.98212		-1.85987	-1.16454	-1.91421	-1.39072	-1.95414	-1.76221	-1.65012
-99.08	-7.78031	-3.72397	-5.00977	-3.83961	-8.78246	-4.91389	-2.97708		-1.86867	-1.15967	-1.92116	-1.39309	-1.95574	-1.77601	-1.65585
-99.04	-7.78991	-3.73395	-5.00859	-3.83465	-8.78458	-4.91925	-2.97589		-1.8798	-1.15775	-1.92838	-1.39523	-1.95856	-1.79037	-1.66228
-99	-7.79828	-3.74316	-5.00751	-3.82999	-8.78647	-4.92283	-2.97746		-1.88501	-1.15817	-1.93481	-1.39648	-1.96021	-1.80497	-1.66594
-98.96	-7.80597	-3.75205	-5.0058	-3.82571	-8.78658	-4.92542	-2.9815		-1.89041	-1.16056	-1.94146	-1.39675	-1.96157	-1.81728	-1.6737
-98.92	-7.81256	-3.75894	-5.00496	-3.82072	-8.78599	-4.92879	-2.9901		-1.89669	-1.16477	-1.94652	-1.39628	-1.96127	-1.8275	-1.67906
-98.88	-7.817	-3.766	-5.00208	-3.81763	-8.78387	-4.93185	-2.99768		-1.89837	-1.16867	-1.94841	-1.39472	-1.95871	-1.83469	-1.68682
-98.84	-7.81785	-3.77208	-5.00098	-3.81649	-8.7797	-4.9348	-3.00267		-1.904	-1.17252	-1.94962	-1.39347	-1.95404	-1.83696	-1.69311
-98.8	-7.81642	-3.77889	-4.99682	-3.81525	-8.77581	-4.93807	-3.00896		-1.90962	-1.17393	-1.94884	-1.39145	-1.9465	-1.83627	-1.70154
-98.76	-7.81243	-3.78396	-4.99338	-3.8151	-8.77336	-4.93858	-3.0085		-1.91592	-1.1723	-1.94842	-1.38967	-1.9383	-1.83337	-1.70796
-98.72	-7.80638	-3.7885	-4.98812	-3.81495	-8.77192	-4.93818	-3.01152		-1.9245	-1.17055	-1.94733	-1.38784	-1.9294	-1.828	-1.71395
-98.68	-7.79985	-3.79112	-4.98069	-3.81455	-8.76982	-4.93818	-3.01049		-1.93021	-1.16747	-1.94447	-1.38649	-1.92004	-1.8235	-1.71829
-98.64	-7.79272	-3.7923	-4.97344	-3.81282	-8.76906	-4.93577	-3.01202		-1.93499	-1.16324	-1.9425	-1.38534	-1.91187	-1.81908	-1.7201
-98.6	-7.78379	-3.79308	-4.96337	-3.81253	-8.76685	-4.93294	-3.01354		-1.94057	-1.15779	-1.93975	-1.38452	-1.90414	-1.81562	-1.72141
-98.56	-7.77689	-3.79199	-4.95301	-3.81101	-8.76416	-4.92877	-3.01645		-1.94152	-1.15127	-1.9387	-1.38345	-1.89599	-1.81205	-1.72397
-98.52	-7.77143	-3.78995	-4.94229	-3.8088	-8.76063	-4.92395	-3.02238		-1.94227	-1.14528	-1.9372	-1.38312	-1.8889	-1.80836	-1.72529
-98.48	-7.76534	-3.78709	-4.93283	-3.8071	-8.75732	-4.91807	-3.02495		-1.93954	-1.13968	-1.93715	-1.38198	-1.88151	-1.80583	-1.72574
-98.44	-7.75942	-3.78444	-4.92372	-3.80476	-8.75332	-4.9114	-3.02672		-1.93676	-1.13483	-1.93758	-1.38085	-1.87595	-1.80449	-1.72778
-98.4	-7.75414	-3.78194	-4.91582	-3.80257	-8.74982	-4.9055	-3.02221		-1.93462	-1.13273	-1.93749	-1.37882	-1.87069	-1.80306	-1.73023
-98.36	-7.75061	-3.78196	-4.90776	-3.80145	-8.74833	-4.90022	-3.0142		-1.93196	-1.13108	-1.93777	-1.37683	-1.8665	-1.79888	-1.73184
-98.32	-7.74731	-3.78333	-4.90283	-3.80299	-8.74907	-4.89606	-3.00296		-1.92924	-1.13284	-1.93885	-1.37531	-1.86392	-1.79078	-1.73437
-98.28	-7.74346	-3.78692	-4.89852	-3.80485	-8.75187	-4.89506	-2.99126		-1.9282	-1.13578	-1.94047	-1.37336	-1.86271	-1.7812	-1.73629
-98.24	-7.73945	-3.79113	-4.89665	-3.81004	-8.75689	-4.89365	-2.97603		-1.92777	-1.13947	-1.94393	-1.3718	-1.8631	-1.771	-1.73856
-98.2	-7.73366	-3.79627	-4.89441	-3.81501	-8.76146	-4.89458	-2.96703		-1.92799	-1.14515	-1.94823	-1.37073	-1.86522	-1.76168	-1.73972
-98.16	-7.72625	-3.80018	-4.89114	-3.82065	-8.76434	-4.89666	-2.95649		-1.92643	-1.15076	-1.95315	-1.37028	-1.86687	-1.75263	-1.74141
-98.12	-7.71694	-3.80317	-4.88776	-3.82573	-8.76663	-4.89784	-2.94886		-1.92576	-1.15402	-1.95862	-1.37088	-1.86852	-1.74422	-1.74087
-98.08	-7.70561	-3.80639	-4.8808	-3.83118	-8.76445	-4.89826	-2.94311		-1.92417	-1.15565	-1.96292	-1.3731	-1.86938	-1.73469	-1.74007
-98.04	-7.69757	-3.80809	-4.87293	-3.83624	-8.75957	-4.89727	-2.93865		-1.92235	-1.15478	-1.96709	-1.3757	-1.86977	-1.72578	-1.73858
-98	-7.68786	-3.80854	-4.86393	-3.83809	-8.75079	-4.89318	-2.93771		-1.92267	-1.15165	-1.96982	-1.37995	-1.86926	-1.71425	-1.73623
-97.96	-7.67712	-3.80777	-4.85381	-3.83977	-8.73921	-4.88577	-2.93543		-1.92311	-1.14798	-1.97238	-1.38451	-1.86864	-1.70225	-1.73297
-97.92	-7.66656	-3.80653	-4.84311	-3.83894	-8.72598	-4.87729	-2.93231		-1.92468	-1.14371	-1.97316	-1.38995	-1.86789	-1.68892	-1.72942
-97.88	-7.65435	-3.80463	-4.83129	-3.83724	-8.71167	-4.86634	-2.92738		-1.92657	-1.14125	-1.97205	-1.39506	-1.86839	-1.67504	-1.72643
-97.84	-7.64227	-3.80233	-4.81969	-3.8337	-8.70054	-4.85499	-2.9237		-1.93152	-1.13923	-1.97192	-1.4006	-1.86768	-1.65992	-1.72258
-97.8	-7.63126	-3.79992	-4.8096	-3.83098	-8.69223	-4.84349	-2.92286		-1.9353	-1.13989	-1.97172	-1.40605	-1.86831	-1.64531	-1.7189
-97.76	-7.62176	-3.79779	-4.80074	-3.82834	-8.68673	-4.83364	-2.92422		-1.94038	-1.14026	-1.97244	-1.41088	-1.86793	-1.63055	-1.71574
-97.72	-7.61629	-3.7946	-4.7918	-3.82917	-8.68704	-4.82474	-2.92746		-1.94389	-1.14099	-1.97384	-1.41485	-1.868	-1.6172	-1.71318
-97.68	-7.61484	-3.79065	-4.78277	-3.83011	-8.68821	-4.81845	-2.93478		-1.94782	-1.1422	-1.97597	-1.41767	-1.86842	-1.60679	-1.7121
-97.64	-7.61596	-3.78573	-4.7735	-3.83328	-8.69209	-4.81382	-2.94116		-1.94802	-1.14258	-1.97788	-1.41999	-1.86856	-1.59696	-1.71144
-97.6	-7.61717	-3.77986	-4.7656	-3.83717	-8.69585	-4.80965	-2.94375		-1.94934	-1.14137	-1.98034	-1.42187	-1.86852	-1.58937	-1.71279
-97.56	-7.62008	-3.77628	-4.75782	-3.84126	-8.6977	-4.80601	-2.94627		-1.94784	-1.13969	-1.98375	-1.42428	-1.86838	-1.5795	-1.71394
-97.52	-7.62311	-3.77357	-4.75212	-3.84629	-8.69648	-4.80274	-2.94787		-1.94573	-1.13797	-1.98778	-1.42635	-1.86914	-1.57081	-1.71559
-97.48	-7.6266	-3.7706	-4.74783	-3.84781	-8.69059	-4.79781	-2.94618		-1.94456	-1.13538	-1.99337	-1.42849	-1.8703	-1.56216	-1.7187
-97.44	-7.62974	-3.76832	-4.74448	-3.84892	-8.68132	-4.79213	-2.94617		-1.9413	-1.13477	-1.99924	-1.43102	-1.87229	-1.55298	-1.72158
-97.4	-7.63342	-3.76615	-4.745	-3.84709	-8.668	-4.78797	-2.94384		-1.9377	-1.13411	-2.0047	-1.4336	-1.87363	-1.54252	-1.72477
-97.36	-7.6356	-3.76423	-4.74756	-3.84384	-8.64977	-4.7842	-2.94091		-1.93511	-1.13448	-2.00837	-1.43635	-1.87686	-1.53081	-1.72595
-97.32	-7.66036	-3.71001	-4.76515	-3.91723	-8.7675	-4.85428	-2.86458		-1.82449	-1.14292	-1.8999	-1.41982	-1.84741	-1.4535	-1.59994
-97.28	-7.65996	-3.70865	-4.7626	-3.90747	-8.76082	-4.84887	-2.86507		-1.83223	-1.14208	-1.9076	-1.42674	-1.8534	-1.45475	-1.60289
-97.24	-7.65903	-3.70555	-4.75856	-3.8966	-8.75333	-4.84165	-2.8686		-1.83848	-1.14148	-1.91276	-1.43321	-1.85903	-1.45367	-1.60729
-97.2	-7.65754	-3.70118	-4.75348	-3.88637	-8.74916	-4.83353	-2.87572		-1.84411	-1.14098	-1.91536	-1.43821	-1.86592	-1.45066	-1.61175
-97.16	-7.65769	-3.69588	-4.74852	-3.8765	-8.74499	-4.82468	-2.88621		-1.84892	-1.13992	-1.91555	-1.44179	-1.87273	-1.44867	-1.61925
-97.12	-7.65976	-3.69009	-4.74394	-3.86887	-8.7432	-4.81646	-2.89928		-1.85027	-1.13765	-1.91345	-1.44413	-1.87877	-1.44578	-1.62538
-97.08	-7.6624	-3.68354	-4.74109	-3.8632	-8.74051	-4.8074	-2.91203		-1.85055	-1.1351	-1.91081	-1.44465	-1.88259	-1.44545	-1.63306
-97.04	-7.66632	-3.67965	-4.73824	-3.85842	-8.73659	-4.79945	-2.92666		-1.84954	-1.13312	-1.90832	-1.44421	-1.88577	-1.44721	-1.63929
-97	-7.66729	-3.6761	-4.73697	-3.85647	-8.73104	-4.79209	-2.94281		-1.84767	-1.13215	-1.90715	-1.4423	-1.88651	-1.45006	-1.64673
-96.96	-7.6708	-3.67346	-4.7383	-3.85443	-8.7228	-4.78465	-2.9574		-1.8436	-1.13286	-1.90715	-1.43881	-1.88699	-1.45454	-1.65398
-96.92	-7.67468	-3.67006	-4.74058	-3.85468	-8.71549	-4.77719	-2.97109		-1.83845	-1.13496	-1.90789	-1.43461	-1.88672	-1.4599	-1.662
-96.88	-7.67896	-3.66728	-4.74807	-3.85481	-8.70505	-4.77113	-2.98251		-1.83412	-1.13785	-1.9117	-1.42971	-1.88613	-1.46753	-1.67055
-96.84	-7.6852	-3.66498	-4.75997	-3.85495	-8.69263	-4.76626	-2.99102		-1.83102	-1.14103	-1.91631	-1.4243	-1.88627	-1.47517	-1.67794
-96.8	-7.68962	-3.66285	-4.77503	-3.85636	-8.67858	-4.76369	-2.99293		-1.8272	-1.14482	-1.9215	-1.41821	-1.88818	-1.48532	-1.68465
-96.76	-7.69365	-3.6618	-4.7928	-3.85752	-8.66414	-4.76422	-2.9924		-1.82306	-1.14703	-1.92846	-1.41229	-1.89324	-1.49558	-1.6905
-96.72	-7.69448	-3.66097	-4.81324	-3.85837	-8.6495	-4.76764	-2.9886		-1.82123	-1.14783	-1.93382	-1.40689	-1.89816	-1.50525	-1.69396
-96.68	-7.69098	-3.6617	-4.83453	-3.85711	-8.63254	-4.77221	-2.98176		-1.82019	-1.14692	-1.9389	-1.40278	-1.90635	-1.51726	-1.69627
-96.64	-7.68465	-3.66321	-4.85478	-3.85442	-8.61669	-4.77762	-2.97159		-1.81948	-1.14515	-1.94415	-1.40077	-1.91484	-1.52852	-1.69578
-96.6	-7.67543	-3.66738	-4.87207	-3.85183	-8.60036	-4.78472	-2.96295		-1.82062	-1.14264	-1.94783	-1.40047	-1.92636	-1.54154	-1.69588
-96.56	-7.66604	-3.67466	-4.88567	-3.84806	-8.58569	-4.79296	-2.95326		-1.82362	-1.13993	-1.95266	-1.40197	-1.93932	-1.55824	-1.69319
-96.52	-7.65776	-3.68303	-4.89599	-3.84359	-8.57483	-4.8019	-2.94684		-1.82888	-1.1394	-1.95829	-1.40452	-1.95286	-1.57475	-1.68775
-96.48	-7.6509	-3.69222	-4.90325	-3.83956	-8.56601	-4.81007	-2.9412		-1.83573	-1.14046	-1.96418	-1.40754	-1.96828	-1.5917	-1.68251
-96.44	-7.64802	-3.70244	-4.90699	-3.83566	-8.55947	-4.8175	-2.93744		-1.84282	-1.14444	-1.97162	-1.41078	-1.98106	-1.60764	-1.67842
-96.4	-7.64641	-3.71504	-4.90624	-3.83191	-8.55481	-4.82173	-2.93127		-1.84906	-1.15128	-1.97725	-1.41328	-1.99264	-1.62088	-1.67223
-96.36	-7.64574	-3.72826	-4.90436	-3.8295	-8.55426	-4.82289	-2.92646		-1.85946	-1.16046	-1.98261	-1.41528	-2.00304	-1.63054	-1.66929
-96.32	-7.64467	-3.74013	-4.90154	-3.82598	-8.55683	-4.82208	-2.9222		-1.86722	-1.17059	-1.9847	-1.4163	-2.01004	-1.63693	-1.66598
-96.28	-7.64231	-3.75218	-4.89612	-3.82298	-8.56255	-4.8188	-2.92035		-1.87433	-1.18099	-1.9859	-1.41654	-2.01426	-1.6387	-1.66345
-96.24	-7.63684	-3.76143	-4.89014	-3.81856	-8.56985	-4.81466	-2.92397		-1.8834	-1.19069	-1.98617	-1.4162	-2.01519	-1.6384	-1.66188
-96.2	-7.63042	-3.76852	-4.88339	-3.81454	-8.57821	-4.81001	-2.92908		-1.88901	-1.19832	-1.98452	-1.4147	-2.01082	-1.63697	-1.66507
-96.16	-7.62219	-3.77181	-4.87487	-3.81037	-8.58285	-4.80548	-2.93683		-1.89573	-1.20312	-1.98387	-1.41285	-2.00069	-1.63335	-1.66703
-96.12	-7.61546	-3.77462	-4.86533	-3.80505	-8.58571	-4.80046	-2.94529		-1.90421	-1.20229	-1.98251	-1.41026	-1.98396	-1.62844	-1.67155
-96.08	-7.6112	-3.77507	-4.8556	-3.79966	-8.58719	-4.79432	-2.95194		-1.90946	-1.19717	-1.98372	-1.4076	-1.96467	-1.62229	-1.67797
-96.04	-7.60676	-3.77379	-4.84409	-3.7937	-8.58714	-4.78757	-2.95881		-1.91693	-1.18914	-1.98605	-1.4048	-1.94328	-1.61598	-1.68224
-96	-7.60572	-3.77061	-4.83104	-3.78706	-8.58569	-4.78106	-2.96119		-1.92313	-1.17793	-1.98929	-1.40253	-1.9218	-1.61098	-1.68909
-95.96	-7.60557	-3.76665	-4.81874	-3.77973	-8.58442	-4.77495	-2.96109		-1.92832	-1.16537	-1.99435	-1.40165	-1.90401	-1.60593	-1.69321
-95.92	-7.60775	-3.76086	-4.80585	-3.77317	-8.5814	-4.76976	-2.95873		-1.93581	-1.15216	-2.00032	-1.40161	-1.88993	-1.60219	-1.69745
-95.88	-7.61004	-3.75489	-4.79355	-3.76578	-8.57751	-4.76561	-2.95744		-1.93601	-1.13985	-2.00846	-1.40272	-1.87851	-1.59647	-1.70154
-95.84	-7.61739	-3.74748	-4.78301	-3.75688	-8.5729	-4.76418	-2.95506		-1.93683	-1.1297	-2.01699	-1.40413	-1.87176	-1.593	-1.70492
-95.8	-7.62454	-3.74003	-4.77291	-3.74887	-8.56816	-4.76243	-2.95454		-1.93132	-1.12318	-2.02721	-1.40591	-1.86716	-1.58796	-1.70541
-95.76	-7.63094	-3.73214	-4.76428	-3.74129	-8.5625	-4.76272	-2.95562		-1.92847	-1.11879	-2.03611	-1.40777	-1.86599	-1.58411	-1.70927
-95.72	-7.63844	-3.72501	-4.7575	-3.73414	-8.55676	-4.7646	-2.95699		-1.92612	-1.11777	-2.04399	-1.40908	-1.86615	-1.5786	-1.71067
-95.68	-7.64327	-3.71919	-4.75082	-3.73153	-8.55037	-4.76743	-2.96229		-1.92036	-1.11758	-2.04907	-1.41013	-1.86717	-1.57261	-1.71447
-95.64	-7.64479	-3.71402	-4.74695	-3.73195	-8.54503	-4.77074	-2.9638		-1.91642	-1.11959	-2.05113	-1.41172	-1.8697	-1.56383	-1.71633
-95.6	-7.6435	-3.71156	-4.74166	-3.73347	-8.5397	-4.77423	-2.96661		-1.91319	-1.12205	-2.05133	-1.41348	-1.87062	-1.55523	-1.71886
-95.56	-7.6384	-3.70968	-4.73863	-3.73773	-8.53634	-4.77626	-2.96875		-1.91374	-1.12457	-2.04886	-1.41551	-1.87197	-1.5475	-1.72103
-95.52	-7.63172	-3.70832	-4.73515	-3.74438	-8.5336	-4.77731	-2.97561		-1.91346	-1.1276	-2.04465	-1.4175	-1.87357	-1.54039	-1.72431
-95.48	-7.62217	-3.70911	-4.73073	-3.75103	-8.53072	-4.7778	-2.97903		-1.91279	-1.13127	-2.03783	-1.41915	-1.87457	-1.53543	-1.72524
-95.44	-7.61161	-3.71022	-4.72528	-3.75837	-8.52973	-4.77715	-2.98647		-1.91263	-1.13491	-2.03014	-1.41947	-1.87579	-1.53331	-1.72509
-95.4	-7.59712	-3.71374	-4.71738	-3.76652	-8.52704	-4.77433	-2.99263		-1.9132	-1.13825	-2.02055	-1.4191	-1.87713	-1.53409	-1.72447
-95.36	-7.58462	-3.71574	-4.70893	-3.77361	-8.52443	-4.76933	-2.9946		-1.91362	-1.14051	-2.01079	-1.41712	-1.87795	-1.53466	-1.72279
-95.32	-7.56977	-3.71858	-4.69942	-3.77965	-8.52147	-4.76228	-2.99647		-1.91455	-1.14252	-2.00057	-1.41452	-1.87798	-1.53525	-1.71959
-95.28	-7.55426	-3.71948	-4.69064	-3.78602	-8.51876	-4.75255	-2.99015		-1.91465	-1.1438	-1.9898	-1.41072	-1.8747	-1.53612	-1.71631
-95.24	-7.53751	-3.72075	-4.6795	-3.79073	-8.51597	-4.74156	-2.9846		-1.91608	-1.14393	-1.97882	-1.40626	-1.87128	-1.5344	-1.71198
-95.2	-7.51916	-3.72072	-4.66887	-3.7955	-8.51138	-4.72862	-2.97067		-1.9171	-1.14486	-1.96865	-1.40181	-1.8656	-1.53172	-1.71033
-95.16	-7.50141	-3.72069	-4.65821	-3.79885	-8.50637	-4.7157	-2.95616		-1.91876	-1.14454	-1.95981	-1.39737	-1.8579	-1.52648	-1.7057
-95.12	-7.48516	-3.71905	-4.64906	-3.80245	-8.50206	-4.70445	-2.94171		-1.91932	-1.14477	-1.95296	-1.39468	-1.85011	-1.51743	-1.70349
-95.08	-7.4694	-3.71799	-4.64205	-3.80583	-8.49759	-4.69524	-2.93015		-1.92074	-1.14549	-1.947	-1.39216	-1.84306	-1.50753	-1.70008
-95.04	-7.45567	-3.71676	-4.63403	-3.81012	-8.49379	-4.68799	-2.91705		-1.92127	-1.1455	-1.94342	-1.39101	-1.83824	-1.49805	-1.69888
-95	-7.44319	-3.7167	-4.62582	-3.81355	-8.49019	-4.68487	-2.90937		-1.92202	-1.14749	-1.94269	-1.39034	-1.83733	-1.49073	-1.69741
-94.96	-7.43122	-3.71588	-4.61683	-3.81568	-8.48488	-4.68493	-2.90014		-1.92122	-1.14816	-1.94469	-1.39055	-1.83798	-1.48394	-1.69667
-94.92	-7.41983	-3.71454	-4.60722	-3.81703	-8.47895	-4.68715	-2.8905		-1.92106	-1.14758	-1.94938	-1.39206	-1.84062	-1.4792	-1.69602
-94.88	-7.41209	-3.71305	-4.59493	-3.81696	-8.46864	-4.69129	-2.88158		-1.91715	-1.14585	-1.95738	-1.39503	-1.84255	-1.47078	-1.69502
-94.84	-7.40583	-3.71213	-4.58312	-3.81613	-8.45585	-4.69754	-2.87364		-1.91451	-1.14346	-1.96725	-1.39896	-1.84466	-1.46234	-1.69239
-94.8	-7.39991	-3.71138	-4.56896	-3.81201	-8.43722	-4.70304	-2.86582		-1.91071	-1.13951	-1.97879	-1.4043	-1.84507	-1.44976	-1.69032
-94.76	-7.39243	-3.71147	-4.55383	-3.80687	-8.41489	-4.70744	-2.86087		-1.90616	-1.13655	-1.99223	-1.41031	-1.84467	-1.43549	-1.68669
-94.72	-7.38499	-3.71067	-4.539	-3.80059	-8.38987	-4.71251	-2.85571		-1.90526	-1.13471	-2.00393	-1.41749	-1.84155	-1.41775	-1.68382
-94.68	-7.37726	-3.70977	-4.52491	-3.79335	-8.36462	-4.71631	-2.8561		-1.90321	-1.13351	-2.0141	-1.42513	-1.83897	-1.39881	-1.68142
-94.64	-7.36875	-3.70649	-4.51224	-3.78567	-8.34166	-4.71755	-2.85842		-1.90326	-1.13375	-2.02263	-1.43346	-1.83394	-1.37857	-1.67982
-94.6	-7.36369	-3.7017	-4.5027	-3.77884	-8.32391	-4.71665	-2.86456		-1.90543	-1.13469	-2.02869	-1.44162	-1.83008	-1.36016	-1.67867
-94.56	-7.36141	-3.69612	-4.49611	-3.77182	-8.31015	-4.71313	-2.87079		-1.90623	-1.13567	-2.03138	-1.44963	-1.82526	-1.34451	-1.67716
-94.52	-7.363	-3.68858	-4.49198	-3.7678	-8.30565	-4.70732	-2.88208		-1.90938	-1.13641	-2.03075	-1.45601	-1.82003	-1.32976	-1.67661
-94.48	-7.37015	-3.67838	-4.4902	-3.76549	-8.30598	-4.69714	-2.89368		-1.91162	-1.13668	-2.02729	-1.46018	-1.81534	-1.31758	-1.67787
-94.44	-7.37959	-3.66754	-4.49041	-3.76636	-8.30933	-4.68636	-2.90439		-1.91079	-1.13735	-2.01833	-1.46242	-1.81119	-1.30747	-1.67808
-94.4	-7.38889	-3.6551	-4.49164	-3.76874	-8.31302	-4.6728	-2.9126		-1.90864	-1.13855	-2.00814	-1.46238	-1.80981	-1.30106	-1.67902
-94.36	-7.39627	-3.64617	-4.49489	-3.77387	-8.3167	-4.65714	-2.92107		-1.90628	-1.14019	-1.99664	-1.46083	-1.81008	-1.29455	-1.67767
-94.32	-7.39922	-3.63851	-4.50007	-3.78114	-8.31808	-4.64171	-2.92932		-1.90308	-1.14308	-1.98589	-1.45784	-1.8148	-1.28873	-1.67623
-94.28	-7.39903	-3.63087	-4.5068	-3.78775	-8.31696	-4.62503	-2.93434		-1.89686	-1.14557	-1.97752	-1.45405	-1.82344	-1.28407	-1.67533
-94.24	-7.39792	-3.62345	-4.5174	-3.79451	-8.3153	-4.6109	-2.93839		-1.89066	-1.14873	-1.97046	-1.44975	-1.83531	-1.27876	-1.67512
-94.2	-7.3969	-3.61745	-4.52984	-3.79931	-8.31051	-4.5983	-2.94215		-1.88168	-1.15184	-1.96669	-1.44529	-1.84847	-1.27192	-1.67324
-94.16	-7.39581	-3.61191	-4.54665	-3.80375	-8.30334	-4.58844	-2.93974		-1.87537	-1.15409	-1.96335	-1.44129	-1.86258	-1.26186	-1.66971
-94.12	-7.39145	-3.60719	-4.5624	-3.80638	-8.29529	-4.5808	-2.936		-1.86584	-1.15564	-1.96109	-1.43802	-1.87544	-1.25011	-1.66723
-94.08	-7.38558	-3.6025	-4.5798	-3.80933	-8.28633	-4.57673	-2.92594		-1.85856	-1.15579	-1.962	-1.43516	-1.88723	-1.23555	-1.66248
-94.04	-7.37765	-3.59787	-4.59291	-3.81138	-8.27744	-4.57518	-2.91574		-1.85177	-1.15445	-1.96173	-1.43326	-1.89535	-1.21989	-1.65843
-94	-7.36494	-3.59473	-4.60237	-3.81015	-8.26605	-4.57441	-2.90229		-1.84724	-1.14982	-1.96225	-1.43204	-1.90042	-1.20522	-1.65212
-93.96	-7.35157	-3.59285	-4.60616	-3.80806	-8.25485	-4.57454	-2.88817		-1.84102	-1.1446	-1.96414	-1.43148	-1.90214	-1.19142	-1.64444
-93.92	-7.33667	-3.59215	-4.60407	-3.80509	-8.24332	-4.57489	-2.87394		-1.83946	-1.13762	-1.96412	-1.43137	-1.90038	-1.18058	-1.63587
-93.88	-7.32232	-3.59223	-4.59613	-3.80024	-8.23255	-4.57759	-2.85751		-1.83578	-1.13114	-1.96757	-1.43131	-1.89554	-1.17434	-1.62609
-93.84	-7.31047	-3.59215	-4.58509	-3.79444	-8.22535	-4.58058	-2.84644		-1.83324	-1.12671	-1.972	-1.43113	-1.88702	-1.17065	-1.61292
-93.8	-7.30034	-3.59247	-4.57301	-3.78806	-8.2209	-4.58403	-2.83645		-1.83228	-1.12428	-1.97611	-1.43118	-1.87682	-1.17079	-1.60136
-93.76	-7.29546	-3.59303	-4.55823	-3.7826	-8.21813	-4.58615	-2.83314		-1.82986	-1.1248	-1.9826	-1.43066	-1.86398	-1.17326	-1.58977
-93.72	-7.29014	-3.59472	-4.54274	-3.77741	-8.21883	-4.58736	-2.82958		-1.82772	-1.12933	-1.9875	-1.42969	-1.85138	-1.1772	-1.5763
-93.68	-7.2854	-3.59745	-4.52987	-3.77436	-8.22184	-4.58689	-2.82828		-1.82498	-1.13656	-1.99247	-1.42848	-1.83971	-1.18068	-1.5664
-93.64	-7.28114	-3.59994	-4.51936	-3.7708	-8.22692	-4.5858	-2.82541		-1.82183	-1.14515	-1.99391	-1.42716	-1.82847	-1.18394	-1.55819
-93.6	-7.27595	-3.60402	-4.50875	-3.76766	-8.23568	-4.58468	-2.82654		-1.81697	-1.15422	-1.99427	-1.4261	-1.81937	-1.18691	-1.54894
-93.56	-7.26922	-3.60818	-4.50099	-3.76487	-8.2431	-4.58224	-2.82924		-1.8132	-1.16223	-1.9935	-1.42479	-1.8112	-1.18942	-1.54407
-93.52	-7.26141	-3.61268	-4.495	-3.76229	-8.25188	-4.57859	-2.83177		-1.80922	-1.16761	-1.99044	-1.42369	-1.80399	-1.19318	-1.5418
-93.48	-7.25275	-3.61486	-4.48786	-3.76008	-8.25861	-4.57505	-2.83634		-1.80348	-1.17021	-1.98873	-1.42217	-1.7968	-1.19887	-1.54021
-93.44	-7.24514	-3.61623	-4.4815	-3.75642	-8.26135	-4.57048	-2.83793		-1.79969	-1.16978	-1.98592	-1.42131	-1.79019	-1.20364	-1.53971
-93.4	-7.23886	-3.61549	-4.47637	-3.75419	-8.26248	-4.56552	-2.84118		-1.79565	-1.16635	-1.98601	-1.42013	-1.78573	-1.20638	-1.54287
-93.36	-7.23466	-3.61273	-4.47053	-3.75161	-8.26124	-4.55938	-2.84382		-1.79095	-1.16039	-1.98578	-1.41881	-1.7828	-1.20839	-1.54536
-93.32	-7.23256	-3.60867	-4.46271	-3.74888	-8.25765	-4.55246	-2.8436		-1.78929	-1.15329	-1.98639	-1.4172	-1.78072	-1.2094	-1.55102
-93.28	-7.23201	-3.60371	-4.45667	-3.74606	-8.25307	-4.54557	-2.84281		-1.78718	-1.14611	-1.98687	-1.4158	-1.78149	-1.2096	-1.55279
-93.24	-7.23414	-3.59651	-4.45024	-3.74268	-8.2468	-4.54084	-2.8403		-1.78809	-1.13995	-1.98701	-1.41469	-1.78432	-1.20942	-1.55541
-93.2	-7.23655	-3.58907	-4.4429	-3.73838	-8.24032	-4.53807	-2.83609		-1.78548	-1.13548	-1.98783	-1.4136	-1.78575	-1.20752	-1.55595
-93.16	-7.24211	-3.57978	-4.4368	-3.73269	-8.23422	-4.53688	-2.82935		-1.78571	-1.133	-1.98613	-1.41195	-1.78677	-1.20413	-1.55525
-93.12	-7.24686	-3.56983	-4.4297	-3.72812	-8.22915	-4.53637	-2.82142		-1.78375	-1.1327	-1.98602	-1.4103	-1.78656	-1.19608	-1.55045
-93.08	-7.25191	-3.55987	-4.42306	-3.7238	-8.22364	-4.53771	-2.81397		-1.78441	-1.13385	-1.98443	-1.40809	-1.78613	-1.18795	-1.54736
-93.04	-7.25695	-3.55141	-4.41794	-3.72006	-8.21875	-4.53726	-2.80751		-1.78569	-1.13549	-1.98303	-1.40533	-1.7858	-1.17773	-1.54298
-93	-7.26013	-3.5427	-4.4143	-3.71839	-8.21147	-4.53799	-2.80559		-1.78433	-1.13738	-1.98142	-1.40216	-1.78548	-1.16748	-1.5401
-92.96	-7.2606	-3.53485	-4.41144	-3.71825	-8.20236	-4.53778	-2.80233		-1.7847	-1.1388	-1.97922	-1.39939	-1.78829	-1.15626	-1.53581
-92.92	-7.25946	-3.52905	-4.40846	-3.71886	-8.19087	-4.53546	-2.80138		-1.78595	-1.13914	-1.97729	-1.3969	-1.79042	-1.14665	-1.53069
-92.88	-7.25759	-3.52561	-4.40735	-3.72109	-8.17879	-4.5325	-2.80182		-1.78804	-1.13909	-1.9743	-1.39471	-1.79506	-1.14133	-1.52752
-92.84	-7.25883	-3.52358	-4.40783	-3.72669	-8.16753	-4.52859	-2.80512		-1.78724	-1.13848	-1.97134	-1.39308	-1.8006	-1.13792	-1.52557
-92.8	-7.26054	-3.52531	-4.40957	-3.73303	-8.15907	-4.5224	-2.80282		-1.78969	-1.1374	-1.96798	-1.39181	-1.80561	-1.14	-1.52273
-92.76	-7.26273	-3.52839	-4.41153	-3.74158	-8.15396	-4.51615	-2.80424		-1.79122	-1.137	-1.96398	-1.38977	-1.8099	-1.14458	-1.52227
-92.72	-7.26493	-3.53389	-4.41285	-3.75117	-8.15123	-4.50857	-2.80274		-1.79204	-1.13559	-1.95858	-1.38732	-1.81305	-1.15144	-1.52141
-92.68	-7.26556	-3.53796	-4.41461	-3.75916	-8.15063	-4.49961	-2.79946		-1.79345	-1.13434	-1.95151	-1.38399	-1.81531	-1.15845	-1.51981
-92.64	-7.26292	-3.54256	-4.4143	-3.76564	-8.15006	-4.49055	-2.79706		-1.79172	-1.13298	-1.94485	-1.3801	-1.81451	-1.16779	-1.51796
-92.6	-7.25691	-3.54665	-4.41426	-3.77079	-8.1496	-4.48067	-2.79677		-1.78793	-1.13289	-1.93503	-1.37582	-1.81004	-1.17723	-1.51705
-92.56	-7.24686	-3.55216	-4.41251	-3.77293	-8.14906	-4.47057	-2.80174		-1.78405	-1.13178	-1.92518	-1.37174	-1.80351	-1.18572	-1.51534
-92.52	-7.233	-3.55682	-4.41026	-3.77301	-8.14481	-4.46091	-2.80703		-1.77851	-1.13079	-1.9157	-1.36845	-1.79331	-1.19273	-1.51643
-92.48	-7.21532	-3.56041	-4.40756	-3.77018	-8.13794	-4.45321	-2.81601		-1.77222	-1.12833	-1.90455	-1.36575	-1.78119	-1.19867	-1.51619
-92.44	-7.19494	-3.56208	-4.40593	-3.76381	-8.13159	-4.44733	-2.83067		-1.76781	-1.12369	-1.8949	-1.36482	-1.76826	-1.20178	-1.51753
-92.4	-7.17319	-3.5633	-4.40609	-3.75632	-8.12231	-4.44403	-2.84464		-1.76399	-1.119	-1.88483	-1.36441	-1.7569	-1.20474	-1.51919
-92.36	-7.15019	-3.56367	-4.40554	-3.74716	-8.11332	-4.44339	-2.85637		-1.76166	-1.11255	-1.87599	-1.36458	-1.74807	-1.20679	-1.52076
-92.32	-7.1272	-3.5632	-4.40583	-3.73754	-8.10714	-4.44511	-2.86669		-1.76152	-1.1081	-1.86801	-1.36461	-1.74412	-1.20848	-1.52355
-92.28	-7.10513	-3.56139	-4.40674	-3.72731	-8.10097	-4.44995	-2.87153		-1.76184	-1.10362	-1.86193	-1.36489	-1.74404	-1.21136	-1.52321
-92.24	-7.08536	-3.55632	-4.40779	-3.71808	-8.09702	-4.45693	-2.87227		-1.76288	-1.10153	-1.85818	-1.36543	-1.74716	-1.21639	-1.52542
-92.2	-7.07168	-3.55003	-4.40633	-3.70868	-8.09246	-4.4665	-2.86964		-1.76292	-1.10121	-1.85693	-1.3661	-1.75087	-1.22085	-1.52575
-92.16	-7.06165	-3.54307	-4.40574	-3.70046	-8.08911	-4.47717	-2.86334		-1.76197	-1.10308	-1.85821	-1.36679	-1.75519	-1.22573	-1.52557
-92.12	-7.05764	-3.53525	-4.4009	-3.69319	-8.08249	-4.48685	-2.85325		-1.75916	-1.1069	-1.86131	-1.36857	-1.75748	-1.22804	-1.52403
-92.08	-7.05688	-3.52772	-4.3953	-3.68607	-8.07417	-4.49566	-2.84422		-1.75405	-1.11077	-1.86497	-1.37018	-1.75841	-1.22763	-1.52203
-92.04	-7.06094	-3.51943	-4.38706	-3.68001	-8.06196	-4.50402	-2.83198		-1.75229	-1.11536	-1.87004	-1.37308	-1.75618	-1.22466	-1.51988
-92	-7.06837	-3.51118	-4.37856	-3.67514	-8.04871	-4.51149	-2.8249		-1.74816	-1.11938	-1.87524	-1.3762	-1.75172	-1.21957	-1.51723
-91.96	-7.07893	-3.50338	-4.3693	-3.67119	-8.0328	-4.51836	-2.81553		-1.74516	-1.12278	-1.87944	-1.37954	-1.74507	-1.21089	-1.51379
-91.92	-7.09516	-3.49526	-4.36145	-3.66859	-8.0178	-4.52413	-2.80434		-1.74127	-1.12593	-1.88396	-1.38302	-1.73772	-1.20032	-1.51203
-91.88	-7.11315	-3.48829	-4.35453	-3.66719	-8.00377	-4.52788	-2.79504		-1.74	-1.12948	-1.88558	-1.38619	-1.7298	-1.19034	-1.50756
-91.84	-7.13083	-3.48191	-4.34962	-3.66834	-7.99341	-4.52884	-2.78653		-1.74003	-1.13216	-1.88594	-1.38856	-1.72236	-1.17928	-1.50475
-91.8	-7.14599	-3.47681	-4.34593	-3.67135	-7.98676	-4.52527	-2.77937		-1.73984	-1.13466	-1.88398	-1.3901	-1.71662	-1.16838	-1.50318
-91.76	-7.15701	-3.473	-4.34463	-3.67619	-7.98094	-4.52123	-2.77534		-1.74162	-1.13585	-1.88006	-1.39113	-1.71181	-1.15727	-1.50225
-91.72	-7.16494	-3.46972	-4.34306	-3.6823	-7.97816	-4.51244	-2.77281		-1.74235	-1.13704	-1.87512	-1.39186	-1.71083	-1.14606	-1.50038
-91.68	-7.1676	-3.46768	-4.34093	-3.69139	-7.97606	-4.50142	-2.77288		-1.74489	-1.13607	-1.8711	-1.39239	-1.71189	-1.13398	-1.49742
-91.64	-7.16548	-3.46677	-4.33851	-3.70178	-7.9744	-4.48818	-2.77582		-1.74704	-1.13452	-1.86674	-1.39334	-1.7165	-1.12124	-1.49445
-91.6	-7.15474	-3.46524	-4.33427	-3.7114	-7.97319	-4.47237	-2.77803		-1.74752	-1.13121	-1.86563	-1.39533	-1.72311	-1.1093	-1.48944
-91.56	-7.14282	-3.46437	-4.33354	-3.71997	-7.97241	-4.45773	-2.78311		-1.74897	-1.12816	-1.86503	-1.39795	-1.73163	-1.09725	-1.48616
-91.52	-7.1281	-3.46544	-4.33122	-3.72685	-7.96999	-4.44298	-2.78716		-1.74654	-1.12478	-1.86722	-1.4009	-1.74049	-1.08382	-1.48095
-91.48	-7.11288	-3.46641	-4.33198	-3.7322	-7.96813	-4.42821	-2.78694		-1.74656	-1.12185	-1.87031	-1.4042	-1.74879	-1.0704	-1.47573
-91.44	-7.09566	-3.46744	-4.33171	-3.73334	-7.96717	-4.41398	-2.78757		-1.74136	-1.11896	-1.8741	-1.40738	-1.75691	-1.05737	-1.47216
-91.4	-7.07709	-3.46718	-4.33292	-3.734	-7.96568	-4.40135	-2.78205		-1.73837	-1.11671	-1.87859	-1.40955	-1.76321	-1.04296	-1.46854
-91.36	-7.05959	-3.46611	-4.33248	-3.73218	-7.9662	-4.38968	-2.77673		-1.73294	-1.11407	-1.88372	-1.41061	-1.76806	-1.03177	-1.46647
-91.32	-7.04192	-3.46471	-4.3309	-3.72731	-7.96714	-4.3801	-2.77107		-1.72855	-1.11121	-1.88845	-1.41	-1.7709	-1.02299	-1.4636
-91.28	-7.02799	-3.46325	-4.32728	-3.72056	-7.97039	-4.37277	-2.76566		-1.72345	-1.10827	-1.89312	-1.40737	-1.77334	-1.01725	-1.4625
-91.24	-7.01577	-3.46139	-4.32223	-3.71182	-7.97405	-4.3678	-2.75802		-1.71892	-1.10519	-1.89624	-1.40285	-1.77396	-1.01666	-1.46021
-91.2	-7.00793	-3.45823	-4.31533	-3.70133	-7.97812	-4.36621	-2.75012		-1.71318	-1.10343	-1.89896	-1.39662	-1.77184	-1.02028	-1.45623
-91.16	-7.00531	-3.45428	-4.31055	-3.69039	-7.98436	-4.36716	-2.74256		-1.70933	-1.10187	-1.90058	-1.38857	-1.7657	-1.02603	-1.45231
-91.12	-7.00785	-3.45082	-4.30723	-3.67894	-7.99009	-4.37018	-2.73535		-1.70496	-1.10071	-1.89802	-1.37985	-1.7567	-1.03686	-1.44799
-91.08	-7.01784	-3.44696	-4.30388	-3.66923	-7.99391	-4.3741	-2.73232		-1.70159	-1.10079	-1.89365	-1.37078	-1.74623	-1.04935	-1.44325
-91.04	-7.02892	-3.44452	-4.30158	-3.66031	-7.9961	-4.37867	-2.731		-1.69836	-1.10253	-1.88612	-1.36263	-1.73365	-1.06414	-1.43933
-91	-7.04048	-3.44359	-4.30093	-3.65338	-7.99455	-4.38347	-2.7347		-1.69508	-1.10568	-1.87892	-1.35583	-1.72197	-1.07955	-1.43585
-90.96	-7.04962	-3.44211	-4.30229	-3.6479	-7.98998	-4.38815	-2.73984		-1.6931	-1.10994	-1.86942	-1.35144	-1.71079	-1.09603	-1.4326
-90.92	-7.05645	-3.44295	-4.30359	-3.6443	-7.98446	-4.39335	-2.74747		-1.69136	-1.1152	-1.86236	-1.34867	-1.70054	-1.11168	-1.42929
-90.88	-7.06205	-3.44446	-4.30665	-3.64229	-7.97484	-4.39651	-2.75761		-1.68878	-1.11997	-1.85476	-1.34734	-1.69047	-1.12331	-1.42946
-90.84	-7.0633	-3.4467	-4.30988	-3.64096	-7.96379	-4.39717	-2.76485		-1.68691	-1.12423	-1.84805	-1.34748	-1.68073	-1.13321	-1.42993
-90.8	-7.05926	-3.44943	-4.31141	-3.64163	-7.95211	-4.39321	-2.76732		-1.68575	-1.12694	-1.84363	-1.34788	-1.67275	-1.14197	-1.43001
-90.76	-7.0513	-3.45165	-4.311	-3.64279	-7.93909	-4.3865	-2.7635		-1.68337	-1.12986	-1.84162	-1.34932	-1.66788	-1.14684	-1.43239
-90.72	-7.03823	-3.45227	-4.30851	-3.64369	-7.92651	-4.37611	-2.75704		-1.68193	-1.13052	-1.84045	-1.35063	-1.66628	-1.14848	-1.43483
-90.68	-7.02516	-3.45162	-4.30379	-3.6441	-7.91348	-4.36394	-2.74793		-1.67923	-1.13092	-1.84099	-1.35087	-1.6672	-1.14687	-1.43963
-90.64	-7.01018	-3.45145	-4.29512	-3.64314	-7.90153	-4.35056	-2.73475		-1.67767	-1.13004	-1.84099	-1.35026	-1.67088	-1.14454	-1.44337
-90.6	-6.9953	-3.44932	-4.28744	-3.64263	-7.88896	-4.33679	-2.72086		-1.6737	-1.12973	-1.8418	-1.34829	-1.6763	-1.1416	-1.44519
-90.56	-6.98203	-3.44593	-4.27833	-3.6403	-7.87797	-4.32699	-2.70792		-1.67036	-1.12886	-1.84197	-1.34655	-1.68328	-1.13891	-1.44794
-90.52	-6.97118	-3.44183	-4.26838	-3.63723	-7.86818	-4.32114	-2.69257		-1.66614	-1.1297	-1.84162	-1.34326	-1.68745	-1.13721	-1.44916
-90.48	-6.96133	-3.4368	-4.25804	-3.63433	-7.86046	-4.31741	-2.68079		-1.66231	-1.13048	-1.83814	-1.33941	-1.68995	-1.1346	-1.44881
-90.44	-6.95407	-3.43004	-4.2471	-3.63127	-7.85593	-4.31861	-2.66841		-1.65645	-1.13272	-1.83479	-1.33491	-1.69005	-1.12998	-1.44633
-90.4	-6.94663	-3.42401	-4.23668	-3.62785	-7.85288	-4.32172	-2.65605		-1.65294	-1.13601	-1.82934	-1.32949	-1.68841	-1.12373	-1.44473
-90.36	-6.94216	-3.41982	-4.22618	-3.62356	-7.85208	-4.326	-2.64286		-1.6507	-1.13929	-1.82339	-1.32418	-1.68582	-1.11412	-1.44239
-90.32	-6.93838	-3.41662	-4.21605	-3.61757	-7.85102	-4.33118	-2.62856		-1.6489	-1.14308	-1.81746	-1.31853	-1.68436	-1.10263	-1.44072
-90.28	-6.93484	-3.41433	-4.20439	-3.6119	-7.85098	-4.33544	-2.6146		-1.64908	-1.14639	-1.81266	-1.31309	-1.68411	-1.08983	-1.43873
-90.24	-6.93612	-3.41295	-4.19335	-3.60627	-7.85086	-4.33816	-2.60209		-1.64991	-1.14833	-1.80955	-1.30784	-1.68578	-1.07904	-1.43566
-90.2	-6.93804	-3.41335	-4.18507	-3.60246	-7.84971	-4.33978	-2.59132		-1.65031	-1.14944	-1.80812	-1.30307	-1.68831	-1.07107	-1.43358
-90.16	-6.94503	-3.41473	-4.1803	-3.60127	-7.84838	-4.3395	-2.58426		-1.64921	-1.14956	-1.80904	-1.2994	-1.69343	-1.06466	-1.43213
-90.12	-6.95333	-3.41765	-4.18098	-3.60336	-7.8466	-4.33598	-2.57554		-1.64878	-1.14797	-1.81136	-1.29732	-1.6976	-1.06428	-1.43076
-90.08	-6.96279	-3.42205	-4.18555	-3.60835	-7.84345	-4.33042	-2.57054		-1.64637	-1.14419	-1.81382	-1.29642	-1.70173	-1.06647	-1.43048
-90.04	-6.97308	-3.42674	-4.1929	-3.61656	-7.83906	-4.32393	-2.56283		-1.64351	-1.13722	-1.81551	-1.29621	-1.70353	-1.07144	-1.42923
-90	-6.97964	-3.43018	-4.20298	-3.62465	-7.83378	-4.31551	-2.55869		-1.64111	-1.12775	-1.8151	-1.29745	-1.70418	-1.0781	-1.42721
-89.96	-6.98317	-3.43261	-4.21127	-3.63293	-7.82555	-4.30749	-2.55702		-1.63632	-1.11754	-1.81402	-1.29959	-1.70078	-1.08596	-1.42432
-89.92	-6.98258	-3.43433	-4.21984	-3.64055	-7.81509	-4.29916	-2.5599		-1.62916	-1.10732	-1.81005	-1.30276	-1.69652	-1.09288	-1.42161
-89.88	-6.97958	-3.43666	-4.22706	-3.64657	-7.80436	-4.29063	-2.5668		-1.62424	-1.09827	-1.80402	-1.30664	-1.68991	-1.10007	-1.41712
-89.84	-6.97444	-3.43854	-4.23125	-3.65008	-7.79132	-4.28329	-2.57874		-1.61658	-1.08848	-1.79588	-1.3109	-1.68148	-1.10498	-1.4148
-89.8	-6.96591	-3.43954	-4.2355	-3.6505	-7.77801	-4.27902	-2.59266		-1.61116	-1.08	-1.78588	-1.3152	-1.6712	-1.10965	-1.41258
-89.76	-6.95454	-3.439	-4.23865	-3.64676	-7.76649	-4.2757	-2.61495		-1.60758	-1.07123	-1.7771	-1.31928	-1.65903	-1.11183	-1.40994
-89.72	-6.94075	-3.43746	-4.2427	-3.64142	-7.75395	-4.27438	-2.63591		-1.60537	-1.0633	-1.76905	-1.32274	-1.64761	-1.11461	-1.409
-89.68	-6.92618	-3.4349	-4.24708	-3.63382	-7.74165	-4.27591	-2.65585		-1.60517	-1.05631	-1.76255	-1.32493	-1.63627	-1.11665	-1.40821
-89.64	-6.91025	-3.43068	-4.25086	-3.62505	-7.73285	-4.27824	-2.67353		-1.60674	-1.05207	-1.75761	-1.32648	-1.62693	-1.11897	-1.40702
-89.6	-6.8946	-3.42496	-4.25582	-3.6176	-7.72615	-4.2816	-2.68508		-1.60982	-1.04973	-1.75417	-1.32702	-1.61877	-1.12238	-1.40599
-89.56	-6.87772	-3.41475	-4.26111	-3.61262	-7.72267	-4.28545	-2.69311		-1.61376	-1.05105	-1.75242	-1.32739	-1.61386	-1.12604	-1.40703
-89.52	-6.86218	-3.40449	-4.26576	-3.60814	-7.72184	-4.28882	-2.69794		-1.61741	-1.05428	-1.75204	-1.3274	-1.61249	-1.13153	-1.40714
-89.48	-6.84924	-3.39207	-4.27283	-3.60606	-7.72203	-4.29087	-2.69826		-1.62036	-1.05898	-1.75272	-1.32728	-1.61434	-1.13736	-1.40843
-89.44	-6.84186	-3.37669	-4.2767	-3.60412	-7.72235	-4.29001	-2.69608		-1.62218	-1.06489	-1.75429	-1.32829	-1.61993	-1.14256	-1.40977
-89.4	-6.83909	-3.36144	-4.27942	-3.60216	-7.72165	-4.2877	-2.69333		-1.62222	-1.06899	-1.75392	-1.33013	-1.62886	-1.14509	-1.41036
-89.36	-6.84312	-3.34596	-4.27803	-3.60012	-7.71805	-4.28353	-2.68775		-1.62226	-1.07113	-1.75472	-1.33352	-1.63968	-1.14525	-1.41103
-89.32	-6.85113	-3.33016	-4.27439	-3.59848	-7.71329	-4.27919	-2.68658		-1.62341	-1.07189	-1.75537	-1.3372	-1.65071	-1.14168	-1.40995
-89.28	-6.86243	-3.31666	-4.26635	-3.59532	-7.70523	-4.27702	-2.68372		-1.62416	-1.06988	-1.7563	-1.34137	-1.66386	-1.13572	-1.40775
-89.24	-6.87558	-3.30402	-4.25523	-3.59094	-7.69701	-4.27587	-2.68334		-1.62257	-1.06691	-1.75812	-1.34507	-1.6756	-1.12848	-1.40668
-89.2	-6.88867	-3.29326	-4.24148	-3.58754	-7.68946	-4.2765	-2.68691		-1.62606	-1.06341	-1.75934	-1.34792	-1.68641	-1.12001	-1.40496
-89.16	-6.89641	-3.28478	-4.22428	-3.58414	-7.68221	-4.27686	-2.69016		-1.62653	-1.05938	-1.76187	-1.34968	-1.69478	-1.11093	-1.40261
-89.12	-6.89908	-3.27945	-4.20704	-3.58206	-7.67707	-4.27698	-2.69449		-1.62835	-1.05667	-1.76296	-1.35047	-1.70068	-1.10139	-1.40353
-89.08	-6.89694	-3.27799	-4.19198	-3.58027	-7.67132	-4.27815	-2.70149		-1.63324	-1.05398	-1.76494	-1.35067	-1.70371	-1.0918	-1.4053
-89.04	-6.89326	-3.27811	-4.17867	-3.57948	-7.66819	-4.27818	-2.70772		-1.63617	-1.05253	-1.76613	-1.35033	-1.70333	-1.08243	-1.40814
-89	-6.88784	-3.2792	-4.16552	-3.58086	-7.66543	-4.27755	-2.71176		-1.64059	-1.05139	-1.76782	-1.35026	-1.70025	-1.07431	-1.41194
-88.96	-6.88098	-3.2815	-4.15445	-3.5824	-7.66267	-4.27548	-2.71682		-1.64279	-1.05197	-1.76883	-1.35043	-1.69299	-1.06778	-1.41853
-88.92	-6.87131	-3.28344	-4.14319	-3.58429	-7.65957	-4.27055	-2.71708		-1.64627	-1.05309	-1.77295	-1.35161	-1.68135	-1.06272	-1.42154
-88.88	-6.86071	-3.2862	-4.13573	-3.58627	-7.65618	-4.26384	-2.71691		-1.64727	-1.05648	-1.77583	-1.35324	-1.66682	-1.05929	-1.42723
-88.84	-6.85002	-3.28912	-4.12907	-3.58765	-7.65166	-4.25666	-2.70992		-1.64583	-1.06036	-1.78015	-1.35468	-1.65077	-1.05569	-1.43029
-88.8	-6.83838	-3.29233	-4.12371	-3.58782	-7.64649	-4.24724	-2.70244		-1.64368	-1.06507	-1.78472	-1.35565	-1.63433	-1.05556	-1.43341
-88.76	-6.82854	-3.29512	-4.119	-3.58713	-7.64192	-4.23711	-2.68759		-1.638	-1.07014	-1.78906	-1.35517	-1.61804	-1.05827	-1.4351
-88.72	-6.81697	-3.29667	-4.11602	-3.58731	-7.63559	-4.2279	-2.67063		-1.63272	-1.07619	-1.79231	-1.3527	-1.60507	-1.06208	-1.43638
-88.68	-6.80613	-3.29804	-4.11418	-3.58631	-7.63162	-4.2192	-2.65323		-1.62593	-1.08154	-1.79553	-1.3478	-1.59429	-1.06782	-1.43682
-88.64	-6.79492	-3.29706	-4.11388	-3.58503	-7.62871	-4.21216	-2.63655		-1.61696	-1.08864	-1.79755	-1.34066	-1.58644	-1.07323	-1.43597
-88.6	-6.78437	-3.29616	-4.11238	-3.58336	-7.62869	-4.20569	-2.62001		-1.6113	-1.09471	-1.79747	-1.33181	-1.58431	-1.07978	-1.43522
-88.56	-6.77214	-3.29231	-4.11167	-3.58221	-7.63018	-4.2021	-2.60591		-1.60175	-1.10018	-1.79654	-1.32157	-1.58558	-1.08503	-1.43307
-88.52	-6.76157	-3.2876	-4.11106	-3.58069	-7.6329	-4.20062	-2.59477		-1.59421	-1.10648	-1.79255	-1.31127	-1.59023	-1.08921	-1.42929
-88.48	-6.75231	-3.28028	-4.1129	-3.57962	-7.63715	-4.20232	-2.58633		-1.58825	-1.11245	-1.78838	-1.30134	-1.59731	-1.09231	-1.42621
-88.44	-6.74711	-3.27275	-4.11607	-3.57672	-7.63977	-4.20617	-2.57926		-1.58235	-1.11731	-1.78153	-1.29207	-1.60595	-1.09423	-1.4201
-88.4	-6.74846	-3.26539	-4.12014	-3.57386	-7.63958	-4.21236	-2.57556		-1.57715	-1.12215	-1.77173	-1.28387	-1.6164	-1.0945	-1.41458
-88.36	-6.75348	-3.25925	-4.12488	-3.57029	-7.63579	-4.21925	-2.57774		-1.57287	-1.12524	-1.75994	-1.27751	-1.62586	-1.09489	-1.4107
-88.32	-6.76172	-3.25591	-4.13046	-3.5675	-7.6291	-4.22612	-2.5788		-1.57016	-1.1272	-1.74873	-1.27349	-1.63632	-1.0959	-1.40534
-88.28	-6.76989	-3.25364	-4.13643	-3.5647	-7.6206	-4.23312	-2.58665		-1.56922	-1.12848	-1.73742	-1.27227	-1.64491	-1.09768	-1.40161
-88.24	-6.778	-3.25474	-4.14307	-3.56181	-7.61125	-4.23861	-2.5911		-1.57002	-1.12905	-1.72903	-1.27301	-1.65118	-1.09874	-1.39855
-88.2	-6.78736	-3.25685	-4.15035	-3.55794	-7.60268	-4.24364	-2.59867		-1.57082	-1.1297	-1.71903	-1.27603	-1.65413	-1.09788	-1.3983
-88.16	-6.79391	-3.25989	-4.15736	-3.55388	-7.59394	-4.2458	-2.60232		-1.57073	-1.13061	-1.71105	-1.28036	-1.65412	-1.09575	-1.39994
-88.12	-6.79616	-3.26436	-4.16254	-3.5501	-7.58675	-4.24385	-2.60549		-1.57324	-1.13051	-1.70308	-1.28538	-1.65281	-1.09275	-1.40205
-88.08	-6.79359	-3.26977	-4.16631	-3.54709	-7.58017	-4.23999	-2.60293		-1.57351	-1.13116	-1.69829	-1.2908	-1.65126	-1.08868	-1.40497
-88.04	-6.78442	-3.27565	-4.16768	-3.54262	-7.57372	-4.23336	-2.60197		-1.57332	-1.12971	-1.69344	-1.29597	-1.65066	-1.0843	-1.40952
-88	-6.76907	-3.28074	-4.16792	-3.53789	-7.5671	-4.2251	-2.59503		-1.57331	-1.12703	-1.6911	-1.29952	-1.65036	-1.08062	-1.41447
-87.96	-6.74879	-3.28663	-4.16612	-3.53312	-7.56065	-4.21626	-2.58888		-1.57198	-1.12152	-1.68952	-1.30171	-1.65251	-1.08067	-1.4164
-87.92	-6.72535	-3.28997	-4.16473	-3.5302	-7.55244	-4.20921	-2.57876		-1.56846	-1.11513	-1.68964	-1.30258	-1.65543	-1.08207	-1.41822
-87.88	-6.70127	-3.29091	-4.15922	-3.52699	-7.54473	-4.20263	-2.57057		-1.56561	-1.10654	-1.69064	-1.30267	-1.65796	-1.08822	-1.41927
-87.84	-6.68042	-3.29071	-4.15334	-3.52422	-7.53676	-4.1991	-2.5631		-1.56391	-1.09872	-1.6909	-1.30066	-1.65859	-1.09556	-1.41812
-87.8	-6.66111	-3.28839	-4.14518	-3.52344	-7.52957	-4.19733	-2.5603		-1.56006	-1.09057	-1.691	-1.29782	-1.65834	-1.10401	-1.41648
-87.76	-6.64801	-3.28323	-4.13451	-3.52275	-7.52405	-4.19958	-2.55847		-1.55628	-1.08448	-1.68973	-1.29453	-1.65542	-1.10933	-1.41342
-87.72	-6.63644	-3.27685	-4.12205	-3.52233	-7.52074	-4.2034	-2.55956		-1.55521	-1.08012	-1.68737	-1.29105	-1.65029	-1.11231	-1.41022
-87.68	-6.62941	-3.26979	-4.10765	-3.52196	-7.51911	-4.2106	-2.56307		-1.55749	-1.07759	-1.68459	-1.28829	-1.64398	-1.10931	-1.40614
-87.64	-6.62436	-3.2635	-4.0924	-3.52058	-7.51902	-4.21799	-2.56734		-1.56137	-1.07746	-1.68021	-1.28596	-1.63744	-1.10253	-1.40411
-87.6	-6.62255	-3.25615	-4.07611	-3.51805	-7.52201	-4.22483	-2.57072		-1.56816	-1.07866	-1.67594	-1.28457	-1.62802	-1.0919	-1.40285
-87.56	-6.62545	-3.24962	-4.06157	-3.51469	-7.52723	-4.23065	-2.572		-1.57438	-1.07999	-1.67319	-1.28307	-1.618	-1.08108	-1.40261
-87.52	-6.62954	-3.24407	-4.04979	-3.51242	-7.53188	-4.23474	-2.57144		-1.58088	-1.08126	-1.67155	-1.28218	-1.60648	-1.06862	-1.40094
-87.48	-6.63754	-3.24088	-4.04119	-3.50977	-7.536	-4.23694	-2.56838		-1.58965	-1.08209	-1.67163	-1.28134	-1.59668	-1.05601	-1.40026
-87.44	-6.64518	-3.23957	-4.0377	-3.50782	-7.53643	-4.23628	-2.56408		-1.59326	-1.08232	-1.67314	-1.2813	-1.58836	-1.04539	-1.40005
-87.4	-6.65532	-3.24166	-4.0379	-3.5066	-7.53401	-4.2333	-2.55693		-1.59695	-1.08063	-1.67519	-1.28154	-1.5823	-1.03742	-1.39872
-87.36	-6.66502	-3.24527	-4.04202	-3.5056	-7.52843	-4.22824	-2.54544		-1.59875	-1.07768	-1.6774	-1.28149	-1.57817	-1.03208	-1.39372
-87.32	-6.67408	-3.2512	-4.05083	-3.50615	-7.52029	-4.22037	-2.53211		-1.60104	-1.07418	-1.67995	-1.28207	-1.57539	-1.02894	-1.38901
-87.28	-6.68253	-3.25733	-4.05985	-3.50631	-7.5088	-4.21263	-2.51979		-1.60316	-1.07129	-1.68325	-1.28269	-1.5732	-1.02932	-1.38197
-87.24	-6.68961	-3.26284	-4.07174	-3.50759	-7.49474	-4.20345	-2.50983		-1.60382	-1.06805	-1.68768	-1.28414	-1.57218	-1.03336	-1.37391
-87.2	-6.6954	-3.26717	-4.08192	-3.50941	-7.48022	-4.1947	-2.50152		-1.60495	-1.06583	-1.69138	-1.28555	-1.57212	-1.03849	-1.36602
-87.16	-6.7011	-3.26954	-4.08931	-3.51127	-7.4635	-4.18642	-2.49728		-1.60522	-1.06253	-1.69479	-1.28732	-1.57187	-1.04548	-1.35853
-87.12	-6.70279	-3.26947	-4.09667	-3.51381	-7.44778	-4.17958	-2.49379		-1.60682	-1.05943	-1.69593	-1.28884	-1.5696	-1.05399	-1.35244
-87.08	-6.70222	-3.26648	-4.10145	-3.51561	-7.43275	-4.17289	-2.49549		-1.60709	-1.05611	-1.69631	-1.29055	-1.56652	-1.06241	-1.34794
-87.04	-6.69716	-3.26105	-4.10413	-3.51651	-7.42082	-4.16552	-2.49928		-1.60756	-1.05217	-1.69497	-1.29242	-1.56368	-1.07215	-1.34533
-87	-6.68969	-3.25436	-4.10495	-3.51711	-7.41141	-4.16028	-2.50907		-1.60931	-1.04851	-1.69197	-1.29376	-1.55956	-1.08023	-1.3446
-86.96	-6.67973	-3.24689	-4.1027	-3.51633	-7.40604	-4.15631	-2.52098		-1.6073	-1.04587	-1.68903	-1.29428	-1.55513	-1.08881	-1.34393
-86.92	-6.6672	-3.23842	-4.09968	-3.51717	-7.4026	-4.15191	-2.53588		-1.6061	-1.04408	-1.68483	-1.29407	-1.55026	-1.09538	-1.34667
-86.88	-6.65181	-3.2288	-4.09579	-3.51894	-7.4023	-4.14832	-2.55128		-1.60461	-1.04339	-1.68078	-1.29362	-1.54723	-1.10103	-1.34931
-86.84	-6.6356	-3.2206	-4.09182	-3.52105	-7.40308	-4.14267	-2.56714		-1.60131	-1.04382	-1.67797	-1.29286	-1.54802	-1.10661	-1.35239
-86.8	-6.61749	-3.21063	-4.08933	-3.52223	-7.40248	-4.1369	-2.58018		-1.59861	-1.04365	-1.67549	-1.2923	-1.5522	-1.10941	-1.355
-86.76	-6.60027	-3.19973	-4.08626	-3.52122	-7.40174	-4.12972	-2.59259		-1.59584	-1.04323	-1.6737	-1.29253	-1.56147	-1.10931	-1.35943
-86.72	-6.58426	-3.19059	-4.08403	-3.51921	-7.39811	-4.12204	-2.59847		-1.59259	-1.04162	-1.67179	-1.29366	-1.57474	-1.10714	-1.36325
-86.68	-6.57103	-3.18212	-4.08189	-3.51581	-7.392	-4.11404	-2.60371		-1.5895	-1.03882	-1.66934	-1.29517	-1.59152	-1.10125	-1.36614
-86.64	-6.55997	-3.17393	-4.08106	-3.51108	-7.38669	-4.10637	-2.60685		-1.59051	-1.03582	-1.66513	-1.29728	-1.61038	-1.09304	-1.36742
-86.6	-6.55049	-3.16744	-4.08013	-3.50483	-7.37988	-4.10051	-2.6062		-1.58948	-1.0322	-1.66027	-1.29934	-1.63224	-1.08337	-1.3676
-86.56	-6.54248	-3.16122	-4.07764	-3.49675	-7.37529	-4.09557	-2.60841		-1.58905	-1.02821	-1.65427	-1.30101	-1.65333	-1.07241	-1.3676
-86.52	-6.53608	-3.15791	-4.07552	-3.48921	-7.37085	-4.09317	-2.61062		-1.58963	-1.02463	-1.64823	-1.30183	-1.67171	-1.06073	-1.36808
-86.48	-6.52964	-3.15655	-4.07258	-3.48113	-7.36605	-4.09149	-2.61285		-1.58861	-1.02123	-1.64205	-1.3016	-1.68553	-1.04912	-1.36742
-86.44	-6.52511	-3.15786	-4.06889	-3.47509	-7.3607	-4.08973	-2.61486		-1.58752	-1.01918	-1.63615	-1.2994	-1.69381	-1.0378	-1.36898
-86.4	-6.52244	-3.16243	-4.06515	-3.46961	-7.35446	-4.08894	-2.61186		-1.58743	-1.01889	-1.62953	-1.29612	-1.69516	-1.0267	-1.3715
-86.36	-6.52349	-3.16788	-4.06078	-3.46559	-7.34622	-4.0896	-2.60897		-1.58641	-1.0186	-1.62505	-1.29106	-1.6887	-1.01686	-1.37535
-86.32	-6.52499	-3.17449	-4.05607	-3.46277	-7.3381	-4.08931	-2.60514		-1.5871	-1.01905	-1.61873	-1.28614	-1.67701	-1.00955	-1.3787
-86.28	-6.5274	-3.18193	-4.05308	-3.46007	-7.32947	-4.09039	-2.60042		-1.58756	-1.02109	-1.61386	-1.28073	-1.66228	-1.0061	-1.38504
-86.24	-6.53183	-3.18771	-4.04928	-3.45677	-7.31983	-4.09046	-2.59459		-1.58869	-1.02292	-1.61119	-1.27612	-1.64551	-1.00533	-1.38718
-86.2	-6.53268	-3.19214	-4.04513	-3.45342	-7.31111	-4.08959	-2.58825		-1.58942	-1.02577	-1.6108	-1.27154	-1.62919	-1.00754	-1.39099
-86.16	-6.53557	-3.194	-4.0418	-3.44839	-7.30286	-4.0897	-2.5796		-1.59198	-1.02884	-1.61311	-1.268	-1.61317	-1.00998	-1.39125
-86.12	-6.53642	-3.19535	-4.03896	-3.44297	-7.29561	-4.08927	-2.57247		-1.59179	-1.03017	-1.61806	-1.2638	-1.59915	-1.01524	-1.39097
-86.08	-6.53775	-3.1954	-4.03592	-3.43823	-7.29087	-4.08964	-2.56283		-1.59236	-1.03199	-1.6245	-1.2595	-1.58545	-1.02189	-1.3885
-86.04	-6.5357	-3.19486	-4.03282	-3.43475	-7.28694	-4.08876	-2.55178		-1.59194	-1.03333	-1.63335	-1.25388	-1.57458	-1.03007	-1.38474
-86	-6.53204	-3.19397	-4.02898	-3.43193	-7.28632	-4.09001	-2.54521		-1.59293	-1.03499	-1.6408	-1.24746	-1.56182	-1.03721	-1.38015
-85.96	-6.52527	-3.19034	-4.02361	-3.42964	-7.28828	-4.09047	-2.53675		-1.5914	-1.03799	-1.64785	-1.24021	-1.5489	-1.04392	-1.37367
-85.92	-6.51608	-3.18714	-4.0158	-3.42855	-7.29304	-4.09009	-2.53132		-1.59191	-1.04054	-1.65323	-1.23317	-1.539	-1.05133	-1.3667
-85.88	-6.50477	-3.18093	-4.0084	-3.43044	-7.29811	-4.0911	-2.52619		-1.58942	-1.04336	-1.65734	-1.2263	-1.53097	-1.05578	-1.35861
-85.84	-6.49528	-3.17426	-4.00019	-3.43383	-7.30392	-4.09188	-2.52158		-1.58696	-1.04696	-1.65963	-1.22085	-1.52641	-1.0582	-1.34985
-85.8	-6.48681	-3.1661	-3.99358	-3.43876	-7.30934	-4.09247	-2.52275		-1.58275	-1.05098	-1.66087	-1.21734	-1.52601	-1.05971	-1.34362
-85.76	-6.48173	-3.15557	-3.98828	-3.44204	-7.31271	-4.09284	-2.52689		-1.57894	-1.05364	-1.6622	-1.21529	-1.52711	-1.05933	-1.33679
-85.72	-6.47979	-3.14623	-3.98558	-3.44498	-7.31365	-4.09278	-2.53284		-1.57267	-1.05616	-1.66271	-1.21575	-1.53021	-1.05586	-1.33017
-85.68	-6.47945	-3.13712	-3.98436	-3.44597	-7.31112	-4.0926	-2.54224		-1.56719	-1.05612	-1.66199	-1.21768	-1.53496	-1.05109	-1.32655
-85.64	-6.47989	-3.12967	-3.98566	-3.44621	-7.30491	-4.0919	-2.54891		-1.56097	-1.0549	-1.66035	-1.22183	-1.53937	-1.04522	-1.32271
-85.6	-6.48088	-3.12369	-3.98692	-3.44465	-7.29585	-4.09042	-2.56068		-1.55728	-1.05126	-1.65784	-1.22737	-1.54255	-1.03827	-1.32293
-85.56	-6.48111	-3.12013	-3.98796	-3.44048	-7.28617	-4.08895	-2.56735		-1.55353	-1.0479	-1.6537	-1.23331	-1.54471	-1.02999	-1.32382
-85.52	-6.47943	-3.11769	-3.9893	-3.43394	-7.277	-4.08787	-2.5746		-1.55101	-1.04293	-1.64584	-1.23992	-1.5452	-1.0215	-1.32624
-85.48	-6.47432	-3.11702	-3.98789	-3.42785	-7.26735	-4.08608	-2.57873		-1.55064	-1.03822	-1.63725	-1.24503	-1.54547	-1.01425	-1.33004
-85.44	-6.46564	-3.11748	-3.98427	-3.42154	-7.25864	-4.08544	-2.58475		-1.55248	-1.0335	-1.62541	-1.24958	-1.54799	-1.00759	-1.33502
-85.4	-6.45293	-3.11907	-3.97875	-3.41603	-7.24901	-4.08555	-2.58904		-1.55501	-1.02888	-1.61277	-1.25259	-1.55292	-1.00223	-1.33775
-85.36	-6.43871	-3.12237	-3.97415	-3.41112	-7.2406	-4.08669	-2.59574		-1.55872	-1.02463	-1.59892	-1.25464	-1.56216	-0.998967	-1.34275
-85.32	-6.42319	-3.12668	-3.97051	-3.40647	-7.23327	-4.0876	-2.59733		-1.56251	-1.0208	-1.58661	-1.25465	-1.57335	-0.997884	-1.34772
-85.28	-6.40903	-3.1305	-3.96782	-3.40344	-7.22595	-4.0881	-2.60591		-1.5655	-1.01778	-1.57639	-1.25295	-1.58564	-1.00105	-1.34882
-85.24	-6.39603	-3.13353	-3.96814	-3.40176	-7.21831	-4.08891	-2.61339		-1.56858	-1.01554	-1.56692	-1.24984	-1.59857	-1.00642	-1.35021
-85.2	-6.38499	-3.13397	-3.96675	-3.40012	-7.20946	-4.08778	-2.62266		-1.57062	-1.01495	-1.56182	-1.24513	-1.60757	-1.01617	-1.34987
-85.16	-6.37839	-3.13255	-3.96428	-3.39943	-7.20063	-4.08546	-2.63224		-1.57467	-1.01466	-1.55642	-1.23839	-1.61448	-1.02837	-1.35105
-85.12	-6.37322	-3.12872	-3.95932	-3.39892	-7.19158	-4.08252	-2.64134		-1.5737	-1.01552	-1.55345	-1.23107	-1.6179	-1.04193	-1.34923
-85.08	-6.37252	-3.12322	-3.95155	-3.39935	-7.18439	-4.08007	-2.65022		-1.57401	-1.01736	-1.55127	-1.22412	-1.61866	-1.05401	-1.34777
-85.04	-6.37565	-3.11561	-3.94219	-3.39952	-7.18028	-4.07592	-2.65967		-1.5745	-1.01953	-1.55269	-1.21804	-1.61612	-1.0661	-1.34567
-85	-6.38126	-3.10735	-3.9331	-3.40129	-7.17886	-4.0719	-2.6691		-1.576	-1.02165	-1.55592	-1.2137	-1.61086	-1.07651	-1.34349
-84.96	-6.38816	-3.09862	-3.92509	-3.40244	-7.18013	-4.06699	-2.67952		-1.57674	-1.02499	-1.55854	-1.21068	-1.60259	-1.08327	-1.34387
-84.92	-6.39736	-3.09007	-3.91945	-3.4031	-7.18581	-4.06182	-2.68593		-1.58084	-1.02677	-1.56265	-1.20965	-1.58914	-1.08507	-1.34272
-84.88	-6.40738	-3.08163	-3.91746	-3.40322	-7.19561	-4.05679	-2.68859		-1.58371	-1.02843	-1.56628	-1.20912	-1.57294	-1.08262	-1.34336
-84.84	-6.41927	-3.07601	-3.919	-3.40468	-7.20829	-4.05154	-2.68448		-1.58822	-1.02868	-1.57068	-1.21002	-1.55479	-1.07451	-1.34315
-84.8	-6.43072	-3.07288	-3.92277	-3.40515	-7.22281	-4.04719	-2.67475		-1.59416	-1.02836	-1.57313	-1.21116	-1.53671	-1.06186	-1.3418
-84.76	-6.44097	-3.0716	-3.92888	-3.40612	-7.23629	-4.04265	-2.66156		-1.59715	-1.02757	-1.57594	-1.21287	-1.52027	-1.04681	-1.34079
-84.72	-6.45168	-3.07341	-3.93566	-3.40544	-7.24726	-4.04035	-2.64306		-1.60051	-1.0257	-1.57743	-1.21491	-1.50578	-1.0297	-1.3391
-84.68	-6.4601	-3.07473	-3.94089	-3.4036	-7.25456	-4.03724	-2.62344		-1.60163	-1.02508	-1.57798	-1.21651	-1.49565	-1.01217	-1.33359
-84.64	-6.46841	-3.07732	-3.94656	-3.40224	-7.25652	-4.03412	-2.60242		-1.60248	-1.0269	-1.57773	-1.21731	-1.48856	-0.997015	-1.32924
-84.6	-6.47697	-3.07987	-3.95231	-3.39779	-7.25022	-4.03175	-2.58204		-1.6035	-1.02938	-1.57838	-1.21776	-1.48512	-0.98447	-1.32184
-84.56	-6.48498	-3.08301	-3.95619	-3.39313	-7.23891	-4.02799	-2.56722		-1.60205	-1.03214	-1.58037	-1.2179	-1.48395	-0.976882	-1.31393
-84.52	-6.49123	-3.0873	-3.95607	-3.38857	-7.22064	-4.02458	-2.55014		-1.59902	-1.03432	-1.58387	-1.21772	-1.48606	-0.972112	-1.30712
-84.48	-6.49642	-3.09047	-3.95232	-3.38389	-7.19909	-4.02146	-2.53354		-1.5966	-1.03416	-1.58995	-1.21727	-1.489	-0.972317	-1.30005
-84.44	-6.49818	-3.09317	-3.94661	-3.38086	-7.17706	-4.0179	-2.51966		-1.59258	-1.03193	-1.59633	-1.21632	-1.49155	-0.973968	-1.2946
-84.4	-6.49673	-3.0956	-3.93787	-3.37852	-7.15287	-4.01398	-2.50309		-1.58743	-1.02793	-1.6028	-1.21542	-1.49596	-0.977499	-1.29346
-84.36	-6.49136	-3.09732	-3.92711	-3.3772	-7.13185	-4.00847	-2.48719		-1.58158	-1.02084	-1.60826	-1.2147	-1.49849	-0.981257	-1.29285
-84.32	-6.48359	-3.09796	-3.91526	-3.37774	-7.1147	-4.00321	-2.47474		-1.57853	-1.01299	-1.61079	-1.21467	-1.50035	-0.984	-1.29414
-84.28	-6.47325	-3.09854	-3.90215	-3.37823	-7.10218	-3.99799	-2.46315		-1.57266	-1.00398	-1.61217	-1.21405	-1.50132	-0.986292	-1.29686
-84.24	-6.46099	-3.09716	-3.88906	-3.38023	-7.09369	-3.99245	-2.45745		-1.56901	-0.995242	-1.61064	-1.2141	-1.5032	-0.987186	-1.30102
-84.2	-6.44801	-3.09465	-3.87589	-3.38219	-7.09244	-3.98778	-2.45343		-1.56564	-0.987625	-1.60684	-1.21435	-1.50729	-0.988905	-1.30645
-84.16	-6.43572	-3.09226	-3.86337	-3.38481	-7.09284	-3.98177	-2.45305		-1.56256	-0.981458	-1.60173	-1.21462	-1.51405	-0.990951	-1.31016
-84.12	-6.42364	-3.08846	-3.85162	-3.38553	-7.0961	-3.97516	-2.45707		-1.55627	-0.975947	-1.59443	-1.21472	-1.5227	-0.99042	-1.31331
-84.08	-6.4126	-3.08421	-3.83979	-3.38466	-7.1005	-3.96764	-2.46377		-1.55175	-0.971551	-1.58674	-1.21515	-1.53286	-0.989882	-1.31581
-84.04	-6.40139	-3.08124	-3.83113	-3.38288	-7.10271	-3.96019	-2.47169		-1.54663	-0.968091	-1.57929	-1.21547	-1.54464	-0.987455	-1.32022
-84	-6.38928	-3.07833	-3.82553	-3.37895	-7.10417	-3.95316	-2.48316		-1.5411	-0.965459	-1.57087	-1.21557	-1.55709	-0.984345	-1.32136
-83.96	-6.37738	-3.07443	-3.82264	-3.37455	-7.10502	-3.94719	-2.49627		-1.53645	-0.963898	-1.56146	-1.21643	-1.57016	-0.980532	-1.32229
-83.92	-6.36337	-3.0712	-3.82297	-3.36898	-7.10342	-3.94168	-2.50665		-1.53224	-0.963254	-1.55023	-1.21682	-1.58272	-0.975365	-1.32174
-83.88	-6.34907	-3.06727	-3.82399	-3.36217	-7.10111	-3.93861	-2.51602		-1.52739	-0.963587	-1.53832	-1.21789	-1.59455	-0.971039	-1.31991
-83.84	-6.33519	-3.06516	-3.82675	-3.35538	-7.09669	-3.93634	-2.52575		-1.5241	-0.965515	-1.527	-1.21838	-1.60317	-0.967006	-1.31827
-83.8	-6.32436	-3.06302	-3.83123	-3.34877	-7.09148	-3.93642	-2.53385		-1.52215	-0.966775	-1.51527	-1.21827	-1.60955	-0.962479	-1.31705
-83.76	-6.31633	-3.06194	-3.83378	-3.34383	-7.08613	-3.93649	-2.54255		-1.52137	-0.968587	-1.50535	-1.21643	-1.61304	-0.95959	-1.31624
-83.72	-6.31206	-3.062	-3.83554	-3.33762	-7.0817	-3.93836	-2.54393		-1.52265	-0.971009	-1.49511	-1.21429	-1.61275	-0.955797	-1.31597
-83.68	-6.31185	-3.06152	-3.83557	-3.33377	-7.07712	-3.93996	-2.54694		-1.52602	-0.971794	-1.48852	-1.21129	-1.60886	-0.951124	-1.31681
-83.64	-6.31156	-3.06242	-3.83523	-3.32926	-7.07327	-3.9418	-2.55093		-1.53102	-0.972168	-1.48278	-1.20868	-1.60364	-0.945927	-1.31764
-83.6	-6.31488	-3.06323	-3.83576	-3.32536	-7.071	-3.94473	-2.55308		-1.53699	-0.971948	-1.47933	-1.20646	-1.59749	-0.940745	-1.31846
-83.56	-6.31743	-3.06323	-3.836	-3.31964	-7.06906	-3.9462	-2.55643		-1.54391	-0.970139	-1.47626	-1.20507	-1.59186	-0.936876	-1.31763
-83.52	-6.31843	-3.06303	-3.83445	-3.31324	-7.06707	-3.94894	-2.55806		-1.55088	-0.967692	-1.47751	-1.20331	-1.58557	-0.933862	-1.31752
-83.48	-6.32	-3.06123	-3.83426	-3.30552	-7.06404	-3.95032	-2.55909		-1.55809	-0.964066	-1.48098	-1.20173	-1.57812	-0.931457	-1.31608
-83.44	-6.32048	-3.0592	-3.83438	-3.29841	-7.06081	-3.95152	-2.5555		-1.56155	-0.959091	-1.48924	-1.19849	-1.57071	-0.931654	-1.3143
-83.4	-6.32109	-3.05823	-3.83422	-3.29101	-7.05722	-3.95345	-2.55428		-1.56408	-0.953239	-1.4996	-1.19409	-1.56325	-0.932879	-1.31238
-83.36	-6.31995	-3.05699	-3.83352	-3.28604	-7.05402	-3.95405	-2.54719		-1.56301	-0.947477	-1.51167	-1.18771	-1.55361	-0.938046	-1.31018
-83.32	-6.31764	-3.05701	-3.83338	-3.28186	-7.05177	-3.95642	-2.5435		-1.56051	-0.94371	-1.52218	-1.18076	-1.54086	-0.943066	-1.30754
-83.28	-6.31374	-3.05664	-3.83278	-3.27866	-7.05123	-3.95767	-2.54096		-1.55743	-0.941097	-1.53184	-1.17332	-1.52496	-0.952453	-1.30291
-83.24	-6.30886	-3.05705	-3.83155	-3.27634	-7.05129	-3.9601	-2.54042		-1.55005	-0.939778	-1.53918	-1.1661	-1.51043	-0.962724	-1.2985
-83.2	-6.30463	-3.05708	-3.83129	-3.27564	-7.05037	-3.96304	-2.54137		-1.54341	-0.940467	-1.54334	-1.15984	-1.49734	-0.973806	-1.29235
-83.16	-6.30244	-3.05601	-3.83195	-3.27545	-7.04948	-3.96381	-2.54391		-1.53624	-0.942178	-1.54539	-1.1549	-1.48743	-0.984753	-1.28421
-83.12	-6.30123	-3.05394	-3.83281	-3.27549	-7.04734	-3.96229	-2.55193		-1.52748	-0.94459	-1.54427	-1.15188	-1.48228	-0.99356	-1.28108
-83.08	-6.30185	-3.04839	-3.83625	-3.27505	-7.04318	-3.95883	-2.56072		-1.52044	-0.946445	-1.54429	-1.15006	-1.47945	-1.00055	-1.27587
-83.04	-6.30144	-3.04147	-3.84186	-3.27359	-7.03962	-3.95264	-2.57113		-1.51259	-0.948547	-1.54493	-1.1505	-1.47854	-1.00471	-1.27051
-83	-6.30193	-3.03429	-3.84985	-3.27172	-7.03514	-3.94429	-2.58095		-1.50787	-0.950663	-1.54641	-1.15245	-1.47921	-1.00772	-1.26792
-82.96	-6.29761	-3.02514	-3.86005	-3.26928	-7.03005	-3.93419	-2.58993		-1.50217	-0.951912	-1.54951	-1.15621	-1.47764	-1.00812	-1.26573
-82.92	-6.29178	-3.01661	-3.87043	-3.2657	-7.02251	-3.92349	-2.60036		-1.4992	-0.953057	-1.55193	-1.16039	-1.47497	-1.00628	-1.26672
-82.88	-6.2817	-3.00893	-3.87712	-3.2623	-7.01484	-3.91196	-2.60627		-1.49588	-0.954875	-1.55259	-1.1649	-1.46966	-1.00392	-1.26776
-82.84	-6.2696	-3.00274	-3.88248	-3.25971	-7.00668	-3.90148	-2.6097		-1.49351	-0.955496	-1.55133	-1.16969	-1.46158	-0.999652	-1.26978
-82.8	-6.25816	-2.99795	-3.88442	-3.25908	-6.99782	-3.89059	-2.60953		-1.49491	-0.956074	-1.54927	-1.17346	-1.45271	-0.995966	-1.27362
-82.76	-6.24703	-2.99464	-3.88143	-3.26089	-6.9894	-3.88303	-2.60765		-1.49674	-0.957477	-1.54461	-1.17607	-1.44571	-0.9917	-1.27613
-82.72	-6.23623	-2.99175	-3.87507	-3.26382	-6.981	-3.87835	-2.60495		-1.50116	-0.959106	-1.53815	-1.17741	-1.44179	-0.98667	-1.27847
-82.68	-6.22772	-2.98975	-3.86762	-3.26699	-6.97522	-3.87598	-2.60303		-1.50619	-0.961866	-1.52956	-1.17751	-1.44161	-0.982954	-1.28125
-82.64	-6.22171	-2.98739	-3.85906	-3.26986	-6.97109	-3.87526	-2.59802		-1.50941	-0.966775	-1.51973	-1.17625	-1.44621	-0.976538	-1.28299
-82.6	-6.21926	-2.98458	-3.85177	-3.27282	-6.96841	-3.87632	-2.59941		-1.51057	-0.972773	-1.51045	-1.17441	-1.45378	-0.972129	-1.28372
-82.56	-6.21886	-2.98259	-3.84556	-3.27466	-6.96528	-3.87754	-2.60095		-1.51141	-0.980669	-1.5003	-1.17172	-1.46451	-0.968085	-1.28218
-82.52	-6.22041	-2.97935	-3.84016	-3.27502	-6.96161	-3.87948	-2.60315		-1.50997	-0.990968	-1.4922	-1.16896	-1.47428	-0.963732	-1.27978
-82.48	-6.2252	-2.97528	-3.83295	-3.2744	-6.95723	-3.88153	-2.60465		-1.50799	-1.00139	-1.48286	-1.16562	-1.48442	-0.960694	-1.28046
-82.44	-6.23037	-2.97061	-3.82581	-3.27333	-6.95307	-3.88492	-2.60404		-1.50222	-1.01264	-1.47426	-1.16231	-1.49244	-0.957787	-1.27746
-82.4	-6.23613	-2.96591	-3.81679	-3.27319	-6.95088	-3.88784	-2.60325		-1.49574	-1.02387	-1.46787	-1.15985	-1.50097	-0.955496	-1.27658
-82.36	-6.24339	-2.96062	-3.80742	-3.27357	-6.95286	-3.88844	-2.59975		-1.48966	-1.03447	-1.46428	-1.15771	-1.50773	-0.953444	-1.27567
-82.32	-6.25107	-2.95664	-3.79735	-3.27697	-6.95774	-3.8898	-2.59394		-1.48289	-1.0433	-1.46293	-1.15629	-1.5125	-0.952697	-1.27488
-82.28	-6.25714	-2.95326	-3.78768	-3.28134	-6.96488	-3.88853	-2.5908		-1.47546	-1.05083	-1.46424	-1.15461	-1.51515	-0.951673	-1.27647
-82.24	-6.26236	-2.95159	-3.77851	-3.28786	-6.97733	-3.88813	-2.58452		-1.47131	-1.0543	-1.46739	-1.15365	-1.51388	-0.948763	-1.27489
-82.2	-6.26556	-2.94926	-3.77222	-3.29632	-6.9917	-3.88702	-2.57741		-1.46739	-1.05568	-1.47195	-1.1529	-1.51056	-0.943954	-1.27566
-82.16	-6.26698	-2.94934	-3.76893	-3.30677	-7.00857	-3.88591	-2.56975		-1.46633	-1.05387	-1.47723	-1.15402	-1.50493	-0.93786	-1.27644
-82.12	-6.26425	-2.95073	-3.76599	-3.31735	-7.02352	-3.88527	-2.55825		-1.46726	-1.05015	-1.48234	-1.15556	-1.49733	-0.9305	-1.27594
-82.08	-6.25825	-2.95375	-3.7642	-3.32957	-7.03513	-3.8849	-2.54681		-1.46736	-1.04455	-1.4871	-1.15822	-1.4885	-0.922269	-1.2734
-82.04	-6.25001	-2.95791	-3.76203	-3.3408	-7.0405	-3.88471	-2.53099		-1.46926	-1.0375	-1.49231	-1.16201	-1.47904	-0.913529	-1.27146
-82	-6.2397	-2.96124	-3.7571	-3.35037	-7.03956	-3.88438	-2.51532		-1.47122	-1.03051	-1.49846	-1.16587	-1.47083	-0.905712	-1.26877
-81.96	-6.22754	-2.96402	-3.75115	-3.35713	-7.03058	-3.88523	-2.49997		-1.47105	-1.02408	-1.50463	-1.16908	-1.46388	-0.900108	-1.2667
-81.92	-6.2162	-2.96595	-3.74479	-3.35993	-7.01462	-3.88729	-2.48811		-1.472	-1.01658	-1.51242	-1.17223	-1.45669	-0.893899	-1.26162
-81.88	-6.20724	-2.96725	-3.73604	-3.35945	-6.99549	-3.88822	-2.47859		-1.46865	-1.00866	-1.51948	-1.17492	-1.45099	-0.888528	-1.25702
-81.84	-6.2021	-2.96918	-3.72673	-3.35685	-6.97131	-3.88886	-2.46893		-1.46621	-0.999903	-1.52724	-1.17666	-1.44632	-0.88288	-1.2521
-81.8	-6.19807	-2.96949	-3.71796	-3.35194	-6.94996	-3.88736	-2.46345		-1.46338	-0.990148	-1.5342	-1.17699	-1.44216	-0.878044	-1.2488
-81.76	-6.19367	-2.97133	-3.71225	-3.34395	-6.93074	-3.88406	-2.46026		-1.45885	-0.979809	-1.54181	-1.17643	-1.43913	-0.873546	-1.24412
-81.72	-6.18838	-2.97269	-3.70704	-3.33549	-6.91324	-3.87942	-2.45227		-1.45392	-0.970021	-1.54836	-1.17462	-1.43649	-0.87	-1.24167
-81.68	-6.1808	-2.97482	-3.70596	-3.32659	-6.8979	-3.87349	-2.44488		-1.44926	-0.960202	-1.55253	-1.17243	-1.43105	-0.866949	-1.239
-81.64	-6.17369	-2.97734	-3.70596	-3.31787	-6.88399	-3.86541	-2.43611		-1.44636	-0.951916	-1.55364	-1.1707	-1.42533	-0.865935	-1.23807
-81.6	-6.16459	-2.9798	-3.70862	-3.30863	-6.87314	-3.85527	-2.42339		-1.44502	-0.944017	-1.5525	-1.16948	-1.41807	-0.866827	-1.23711
-81.56	-6.15665	-2.98236	-3.71261	-3.29959	-6.86357	-3.8459	-2.41452		-1.44433	-0.938593	-1.54883	-1.1689	-1.41261	-0.868754	-1.2354
-81.52	-6.14821	-2.98383	-3.71636	-3.29024	-6.85757	-3.83804	-2.40466		-1.4445	-0.934507	-1.54295	-1.16889	-1.41038	-0.872222	-1.23693
-81.48	-6.13961	-2.98492	-3.71954	-3.28068	-6.85274	-3.82978	-2.39933		-1.44597	-0.931809	-1.53712	-1.16928	-1.41263	-0.87572	-1.23554
-81.44	-6.13397	-2.98479	-3.72218	-3.27187	-6.8493	-3.82255	-2.39848		-1.44483	-0.930323	-1.52844	-1.17002	-1.41636	-0.879006	-1.23423
-81.4	-6.12784	-2.9844	-3.72316	-3.26257	-6.84594	-3.81587	-2.39915		-1.44438	-0.930495	-1.52057	-1.17121	-1.42224	-0.88211	-1.233
-81.36	-6.12185	-2.98344	-3.72405	-3.25419	-6.843	-3.81111	-2.40553		-1.44485	-0.93184	-1.5124	-1.17348	-1.43096	-0.884208	-1.23435
-81.32	-6.11506	-2.98253	-3.72419	-3.24609	-6.84028	-3.80634	-2.41555		-1.44537	-0.93274	-1.50376	-1.17543	-1.43923	-0.888481	-1.23278
-81.28	-6.10794	-2.98034	-3.72407	-3.23881	-6.83965	-3.80347	-2.42997		-1.4462	-0.932665	-1.49444	-1.17777	-1.44836	-0.892253	-1.23407
-81.24	-6.09655	-2.97832	-3.72453	-3.23165	-6.84011	-3.79906	-2.4472		-1.44932	-0.932453	-1.48275	-1.17977	-1.45584	-0.896014	-1.23547
-81.2	-6.08481	-2.97438	-3.72418	-3.22337	-6.8437	-3.79667	-2.46581		-1.45143	-0.932427	-1.4715	-1.18145	-1.46211	-0.90208	-1.23582
-81.16	-6.07136	-2.9698	-3.72498	-3.21583	-6.85012	-3.79323	-2.48423		-1.45561	-0.93325	-1.46118	-1.18206	-1.4678	-0.908555	-1.23886
-81.12	-6.06025	-2.96408	-3.72618	-3.20813	-6.86003	-3.78936	-2.50333		-1.45986	-0.934276	-1.44907	-1.18121	-1.47345	-0.912593	-1.24169
-81.08	-6.0525	-2.95713	-3.72635	-3.20104	-6.87362	-3.78442	-2.51978		-1.4661	-0.937926	-1.43837	-1.17942	-1.48037	-0.919046	-1.2453
-81.04	-6.04829	-2.95029	-3.72711	-3.19234	-6.88796	-3.77895	-2.53362		-1.47321	-0.942429	-1.42778	-1.17651	-1.48649	-0.923379	-1.24762
-81	-6.04671	-2.9425	-3.72598	-3.18675	-6.90458	-3.77176	-2.54381		-1.48137	-0.94723	-1.41926	-1.1733	-1.49232	-0.925434	-1.25115
-80.96	-6.04626	-2.93717	-3.72447	-3.18156	-6.91785	-3.76517	-2.5506		-1.4873	-0.952502	-1.41355	-1.16997	-1.4991	-0.925386	-1.2537
-80.92	-6.05028	-2.93191	-3.7226	-3.17698	-6.93006	-3.76005	-2.55177		-1.49358	-0.957528	-1.40953	-1.16719	-1.50388	-0.923396	-1.2547
-80.88	-6.05284	-2.92815	-3.72117	-3.17285	-6.93833	-3.75517	-2.54951		-1.49757	-0.962096	-1.40635	-1.16503	-1.50755	-0.921125	-1.25454
-80.84	-6.05713	-2.92588	-3.71905	-3.16816	-6.94086	-3.7535	-2.54213		-1.50235	-0.965269	-1.40573	-1.1628	-1.50678	-0.918403	-1.2542
-80.8	-6.0631	-2.9227	-3.71808	-3.16401	-6.938	-3.75121	-2.53247		-1.50489	-0.966654	-1.40662	-1.16077	-1.50394	-0.915668	-1.25237
-80.76	-6.0689	-2.91971	-3.71567	-3.16136	-6.92995	-3.75134	-2.51885		-1.50433	-0.968174	-1.41093	-1.15828	-1.49941	-0.913985	-1.25137
-80.72	-6.07587	-2.9173	-3.71267	-3.15849	-6.91644	-3.75397	-2.50643		-1.50136	-0.96731	-1.41792	-1.15501	-1.49393	-0.91443	-1.25128
-80.68	-6.0812	-2.91263	-3.70953	-3.15888	-6.90038	-3.75897	-2.49268		-1.49424	-0.967748	-1.42461	-1.15067	-1.48656	-0.916031	-1.2512
-80.64	-6.08712	-2.90999	-3.7061	-3.16171	-6.88275	-3.7659	-2.47999		-1.4832	-0.969576	-1.43068	-1.1465	-1.47721	-0.91925	-1.25125
-80.6	-6.09286	-2.90847	-3.70375	-3.16708	-6.86329	-3.7723	-2.47526		-1.47106	-0.9717	-1.43497	-1.14209	-1.46606	-0.924273	-1.24988
-80.56	-6.09615	-2.90999	-3.70063	-3.17327	-6.84204	-3.78021	-2.47356		-1.45499	-0.974985	-1.43656	-1.13823	-1.4565	-0.927686	-1.25034
-80.52	-6.09801	-2.91281	-3.6988	-3.17999	-6.82136	-3.78668	-2.47706		-1.43802	-0.978988	-1.43395	-1.13507	-1.44733	-0.931758	-1.24865
-80.48	-6.09631	-2.91654	-3.69843	-3.18635	-6.80125	-3.7918	-2.48496		-1.42273	-0.983589	-1.42825	-1.13208	-1.44159	-0.935941	-1.24558
-80.44	-6.09239	-2.91955	-3.69916	-3.19194	-6.78188	-3.79658	-2.49581		-1.40627	-0.987568	-1.42019	-1.12956	-1.43958	-0.937542	-1.24445
-80.4	-6.08754	-2.92012	-3.70272	-3.19668	-6.76329	-3.8004	-2.50677		-1.3954	-0.990746	-1.41378	-1.12675	-1.44103	-0.937938	-1.24105
-80.36	-6.07879	-2.91892	-3.70874	-3.20001	-6.749	-3.80105	-2.51866		-1.38642	-0.992944	-1.40904	-1.12371	-1.44651	-0.936013	-1.23699
-80.32	-6.07252	-2.91763	-3.71713	-3.20351	-6.73828	-3.80053	-2.52553		-1.38281	-0.995039	-1.40755	-1.12047	-1.45436	-0.932851	-1.23425
-80.28	-6.06343	-2.91431	-3.72603	-3.20553	-6.73061	-3.79828	-2.53069		-1.37978	-0.995226	-1.40948	-1.11735	-1.46226	-0.930366	-1.23114
-80.24	-6.05627	-2.91247	-3.7367	-3.20541	-6.72475	-3.79381	-2.53354		-1.37755	-0.995708	-1.41308	-1.11388	-1.46998	-0.927849	-1.22998
-80.2	-6.04757	-2.91134	-3.74413	-3.20642	-6.71851	-3.78704	-2.53007		-1.38077	-0.994868	-1.41694	-1.11128	-1.47532	-0.926481	-1.22667
-80.16	-6.04068	-2.91156	-3.75116	-3.20687	-6.71113	-3.77828	-2.52194		-1.38291	-0.993537	-1.42057	-1.11021	-1.4761	-0.924278	-1.2256
-80.12	-6.03867	-2.91383	-3.75801	-3.20714	-6.70157	-3.76691	-2.51002		-1.38749	-0.990998	-1.42302	-1.11059	-1.4742	-0.921998	-1.22595
-80.08	-6.03898	-2.91683	-3.76072	-3.20864	-6.69139	-3.75696	-2.49534		-1.39169	-0.988017	-1.4243	-1.11196	-1.4689	-0.919031	-1.22556
-80.04	-6.04245	-2.92063	-3.76188	-3.20858	-6.68066	-3.7467	-2.4808		-1.39968	-0.985474	-1.42402	-1.11431	-1.46246	-0.915166	-1.22538
-80	-6.0473	-2.92277	-3.75975	-3.20708	-6.67073	-3.73687	-2.46723		-1.4069	-0.983694	-1.42385	-1.11676	-1.4541	-0.913657	-1.22649
-79.96	-6.05161	-2.92344	-3.75591	-3.20468	-6.66199	-3.72793	-2.45093		-1.41381	-0.982989	-1.42115	-1.11995	-1.44626	-0.910023	-1.22655
-79.92	-6.05635	-2.92287	-3.7501	-3.20117	-6.65629	-3.72186	-2.43592		-1.41889	-0.983156	-1.42101	-1.12379	-1.4397	-0.906777	-1.22628
-79.88	-6.06094	-2.92096	-3.74207	-3.19725	-6.65215	-3.71766	-2.42471		-1.42259	-0.984653	-1.41826	-1.12757	-1.43361	-0.903378	-1.22188
-79.84	-6.0647	-2.91817	-3.73197	-3.1934	-6.65274	-3.71528	-2.41284		-1.4238	-0.986898	-1.41612	-1.1312	-1.42816	-0.899372	-1.21676
-79.8	-6.06886	-2.91473	-3.71947	-3.18905	-6.65624	-3.71572	-2.40576		-1.42558	-0.989784	-1.41287	-1.13383	-1.42188	-0.896281	-1.2128
-79.76	-6.07401	-2.91038	-3.70562	-3.18731	-6.66267	-3.72007	-2.39812		-1.42355	-0.993179	-1.40801	-1.135	-1.41538	-0.893615	-1.20732
-79.72	-6.07656	-2.9056	-3.68973	-3.18754	-6.672	-3.72529	-2.39369		-1.42184	-0.996662	-1.40329	-1.13536	-1.41058	-0.891456	-1.20149
-79.68	-6.07772	-2.90069	-3.67195	-3.18829	-6.68517	-3.73194	-2.39047		-1.42045	-1.00001	-1.39828	-1.13432	-1.40676	-0.890702	-1.19584
-79.64	-6.07658	-2.89606	-3.65299	-3.1918	-6.69968	-3.74038	-2.38659		-1.41607	-1.00119	-1.39277	-1.13212	-1.4037	-0.889821	-1.19052
-79.6	-6.07155	-2.89224	-3.6344	-3.19588	-6.71457	-3.74642	-2.38619		-1.41236	-1.00152	-1.38921	-1.12891	-1.40221	-0.889598	-1.18815
-79.56	-6.0638	-2.8893	-3.61703	-3.20157	-6.73032	-3.75242	-2.38306		-1.40998	-0.99829	-1.38588	-1.12518	-1.4029	-0.888581	-1.1864
-79.52	-6.0517	-2.88653	-3.60259	-3.20685	-6.74411	-3.75587	-2.38031		-1.4078	-0.993647	-1.38595	-1.1214	-1.40548	-0.887806	-1.18667
-79.48	-6.03608	-2.8845	-3.59139	-3.21231	-6.75697	-3.75662	-2.37957		-1.40756	-0.987094	-1.38728	-1.11796	-1.4088	-0.885639	-1.18864
-79.44	-6.01881	-2.88374	-3.58093	-3.21599	-6.76723	-3.75598	-2.37579		-1.40814	-0.980066	-1.39147	-1.11425	-1.41043	-0.885975	-1.19043
-79.4	-6.00107	-2.88385	-3.57204	-3.21836	-6.77249	-3.75331	-2.37177		-1.40909	-0.972626	-1.39526	-1.11106	-1.41132	-0.885318	-1.19134
-79.36	-5.98224	-2.88418	-3.56497	-3.21978	-6.77421	-3.74689	-2.36578		-1.41063	-0.96603	-1.40004	-1.10802	-1.41037	-0.885393	-1.19382
-79.32	-5.96609	-2.88663	-3.55773	-3.21855	-6.77312	-3.73954	-2.35959		-1.41385	-0.959781	-1.40458	-1.10478	-1.40763	-0.885066	-1.19473
-79.28	-5.94982	-2.8902	-3.55264	-3.21503	-6.76641	-3.73193	-2.35145		-1.41505	-0.954624	-1.40896	-1.10155	-1.40471	-0.884515	-1.19667
-79.24	-5.93476	-2.89401	-3.54822	-3.2082	-6.75694	-3.72372	-2.3495		-1.41732	-0.948454	-1.41413	-1.09814	-1.39907	-0.882056	-1.19593
-79.2	-5.92326	-2.89767	-3.54487	-3.20077	-6.74479	-3.71603	-2.34522		-1.41694	-0.941505	-1.41793	-1.0954	-1.3929	-0.880496	-1.19524
-79.16	-5.91759	-2.89978	-3.54239	-3.19148	-6.73094	-3.70742	-2.34565		-1.41653	-0.934118	-1.42248	-1.09306	-1.3865	-0.877177	-1.19403
-79.12	-5.91483	-2.89921	-3.54126	-3.18297	-6.71734	-3.69909	-2.35497		-1.41567	-0.927195	-1.42646	-1.09104	-1.37901	-0.873448	-1.19329
-79.08	-5.91482	-2.89675	-3.54215	-3.17229	-6.70317	-3.69077	-2.36395		-1.41502	-0.919602	-1.4321	-1.09026	-1.37342	-0.870778	-1.19007
-79.04	-5.9182	-2.89077	-3.54387	-3.16286	-6.68837	-3.68311	-2.37483		-1.41219	-0.912808	-1.43834	-1.08903	-1.36788	-0.868477	-1.18733
-79	-5.92293	-2.88507	-3.54792	-3.15294	-6.67377	-3.67746	-2.38262		-1.41132	-0.907544	-1.44361	-1.08878	-1.3617	-0.868859	-1.1861
-78.96	-5.92924	-2.87908	-3.55265	-3.14359	-6.65834	-3.67228	-2.38986		-1.40935	-0.903616	-1.44739	-1.08842	-1.35657	-0.869573	-1.18549
-78.92	-5.93474	-2.87277	-3.5583	-3.13504	-6.64448	-3.6685	-2.389		-1.40912	-0.900608	-1.45041	-1.08892	-1.351	-0.872657	-1.18623
-78.88	-5.93802	-2.8677	-3.56403	-3.12741	-6.6303	-3.66682	-2.3884		-1.40867	-0.899957	-1.45003	-1.08966	-1.34765	-0.875795	-1.18525
-78.84	-5.93715	-2.86457	-3.5698	-3.12149	-6.61613	-3.66815	-2.3828		-1.41109	-0.899822	-1.44779	-1.09024	-1.34628	-0.878576	-1.18777
-78.8	-5.93197	-2.86293	-3.57413	-3.11605	-6.60437	-3.67042	-2.37773		-1.412	-0.900627	-1.44569	-1.09092	-1.34825	-0.881199	-1.18776
-78.76	-5.92361	-2.86176	-3.57761	-3.11262	-6.59349	-3.67308	-2.37013		-1.41467	-0.902308	-1.44061	-1.0914	-1.35111	-0.883536	-1.18796
-78.72	-5.90942	-2.86107	-3.57962	-3.1094	-6.58425	-3.67794	-2.36082		-1.41713	-0.90519	-1.43506	-1.09243	-1.35507	-0.88483	-1.18802
-78.68	-5.89304	-2.86009	-3.58108	-3.10783	-6.57795	-3.68104	-2.35355		-1.41982	-0.907833	-1.42897	-1.09423	-1.36139	-0.885475	-1.1896
-78.64	-5.87595	-2.85993	-3.5811	-3.1071	-6.57245	-3.68328	-2.34543		-1.4249	-0.908332	-1.42262	-1.09549	-1.36761	-0.886813	-1.18878
-78.6	-5.85865	-2.86029	-3.58061	-3.10629	-6.57139	-3.68373	-2.33923		-1.42755	-0.906856	-1.41492	-1.09654	-1.37273	-0.886636	-1.18722
-78.56	-5.83983	-2.86151	-3.58113	-3.1061	-6.57351	-3.68133	-2.33637		-1.43232	-0.90265	-1.40551	-1.09748	-1.37559	-0.885875	-1.18796
-78.52	-5.82522	-2.86122	-3.58043	-3.10556	-6.58048	-3.67728	-2.33535		-1.43483	-0.897356	-1.39777	-1.09823	-1.377	-0.884156	-1.18607
-78.48	-5.81221	-2.86109	-3.58	-3.10526	-6.59121	-3.67148	-2.33594		-1.43659	-0.890606	-1.38981	-1.09852	-1.37862	-0.880176	-1.18719
-78.44	-5.80534	-2.86013	-3.58033	-3.1045	-6.60469	-3.66215	-2.3398		-1.43627	-0.883781	-1.38052	-1.09828	-1.37935	-0.874303	-1.18706
-78.4	-5.80405	-2.85641	-3.5803	-3.10319	-6.62024	-3.65202	-2.34438		-1.4365	-0.879509	-1.3721	-1.09768	-1.38137	-0.86918	-1.1878
-78.36	-5.80853	-2.85162	-3.58005	-3.10085	-6.63618	-3.64054	-2.35308		-1.43533	-0.875455	-1.36545	-1.09618	-1.3795	-0.862044	-1.18853
-78.32	-5.8165	-2.84494	-3.57847	-3.09964	-6.65147	-3.62855	-2.36203		-1.43449	-0.872333	-1.36128	-1.09458	-1.37717	-0.852166	-1.19196
-78.28	-5.82737	-2.83858	-3.57595	-3.09742	-6.66331	-3.61752	-2.36908		-1.43271	-0.869748	-1.36115	-1.09295	-1.37436	-0.843133	-1.19268
-78.24	-5.83935	-2.82991	-3.57355	-3.0944	-6.66971	-3.60948	-2.37176		-1.43154	-0.86793	-1.36314	-1.09185	-1.37015	-0.83535	-1.19408
-78.2	-5.85157	-2.82118	-3.57035	-3.09054	-6.66931	-3.60353	-2.36867		-1.42862	-0.867207	-1.36673	-1.091	-1.36489	-0.83021	-1.19359
-78.16	-5.86114	-2.81167	-3.56623	-3.08522	-6.66148	-3.60141	-2.36455		-1.42767	-0.867578	-1.37218	-1.09064	-1.35799	-0.82591	-1.1935
-78.12	-5.87094	-2.80048	-3.5634	-3.08079	-6.64789	-3.60068	-2.35777		-1.42604	-0.868587	-1.37685	-1.09108	-1.35185	-0.821805	-1.19169
-78.08	-5.87816	-2.78976	-3.56035	-3.07725	-6.62729	-3.60397	-2.34884		-1.42309	-0.870472	-1.3813	-1.0914	-1.34617	-0.817303	-1.18964
-78.04	-5.88276	-2.77817	-3.55629	-3.0748	-6.6017	-3.60935	-2.34108		-1.41925	-0.871289	-1.38756	-1.09182	-1.34322	-0.814167	-1.18979
-78	-5.88439	-2.76616	-3.55287	-3.07421	-6.57562	-3.61741	-2.33384		-1.41193	-0.874399	-1.39347	-1.0914	-1.34384	-0.809696	-1.19005
-77.96	-5.88479	-2.75596	-3.54935	-3.07636	-6.55013	-3.62507	-2.32938		-1.40221	-0.878098	-1.39888	-1.09152	-1.34595	-0.807518	-1.18969
-77.92	-5.88503	-2.74649	-3.54484	-3.08076	-6.52455	-3.63233	-2.32904		-1.39233	-0.882555	-1.40225	-1.09135	-1.35189	-0.807353	-1.18983
-77.88	-5.88269	-2.7394	-3.53877	-3.08547	-6.50182	-3.63856	-2.33304		-1.38252	-0.886836	-1.40447	-1.09203	-1.35944	-0.80628	-1.19282
-77.84	-5.87936	-2.73412	-3.53171	-3.09135	-6.48343	-3.64171	-2.34225		-1.36999	-0.891121	-1.40516	-1.09267	-1.36837	-0.807852	-1.19327
-77.8	-5.87356	-2.73066	-3.52308	-3.09743	-6.46936	-3.64304	-2.35387		-1.35782	-0.896916	-1.40108	-1.09321	-1.38025	-0.812014	-1.19474
-77.76	-5.86392	-2.73003	-3.51527	-3.10236	-6.46081	-3.64439	-2.3691		-1.34644	-0.901433	-1.39573	-1.09321	-1.39111	-0.816923	-1.19402
-77.72	-5.85292	-2.72943	-3.50694	-3.10585	-6.45656	-3.64624	-2.384		-1.3376	-0.904876	-1.38833	-1.09293	-1.39988	-0.82276	-1.19476
-77.68	-5.83752	-2.7298	-3.50155	-3.1081	-6.45814	-3.64629	-2.40004		-1.33084	-0.90714	-1.38035	-1.09167	-1.40744	-0.829064	-1.19559
-77.64	-5.8226	-2.73075	-3.49789	-3.10932	-6.46264	-3.64721	-2.41175		-1.32568	-0.906939	-1.37301	-1.08946	-1.41264	-0.835239	-1.19539
-77.6	-5.80803	-2.73317	-3.49576	-3.10923	-6.47058	-3.64828	-2.42391		-1.3234	-0.904707	-1.36553	-1.08627	-1.41465	-0.840274	-1.19616
-77.56	-5.79526	-2.73608	-3.49551	-3.10741	-6.47985	-3.64835	-2.43124		-1.32118	-0.900303	-1.35913	-1.08296	-1.4147	-0.846974	-1.19814
-77.52	-5.7853	-2.73971	-3.49494	-3.10599	-6.48873	-3.64798	-2.43467		-1.32508	-0.893833	-1.35374	-1.08028	-1.41205	-0.853058	-1.19896
-77.48	-5.77855	-2.74421	-3.49513	-3.10324	-6.4946	-3.6457	-2.43509		-1.32829	-0.886801	-1.34928	-1.07856	-1.40532	-0.859101	-1.20002
-77.44	-5.77577	-2.74908	-3.49585	-3.1	-6.49685	-3.64181	-2.43247		-1.33254	-0.87995	-1.34524	-1.07748	-1.39746	-0.864491	-1.19966
-77.4	-5.7739	-2.75414	-3.49537	-3.09593	-6.49591	-3.63745	-2.4243		-1.33848	-0.872828	-1.3411	-1.07741	-1.38747	-0.868682	-1.19679
-77.36	-5.77505	-2.75985	-3.49448	-3.09014	-6.49056	-3.63146	-2.41418		-1.34475	-0.867492	-1.33591	-1.07809	-1.37836	-0.871401	-1.19358
-77.32	-5.77819	-2.7648	-3.49357	-3.08417	-6.48173	-3.62508	-2.40177		-1.3511	-0.862535	-1.33004	-1.07931	-1.36783	-0.874702	-1.19184
-77.28	-5.78087	-2.76962	-3.49484	-3.07788	-6.47165	-3.61871	-2.38554		-1.35797	-0.859027	-1.32214	-1.08148	-1.35672	-0.879062	-1.18791
-77.24	-5.78755	-2.77355	-3.49498	-3.07095	-6.46113	-3.61355	-2.36576		-1.36315	-0.856553	-1.31631	-1.08445	-1.34679	-0.881639	-1.18465
-77.2	-5.79446	-2.77508	-3.49692	-3.06431	-6.4508	-3.61056	-2.3488		-1.366	-0.855083	-1.30996	-1.08761	-1.33768	-0.884327	-1.18067
-77.16	-5.80327	-2.77599	-3.49855	-3.05785	-6.44421	-3.60843	-2.33229		-1.36784	-0.855754	-1.3059	-1.09076	-1.33119	-0.886496	-1.17704
-77.12	-5.81203	-2.77476	-3.49925	-3.05244	-6.43931	-3.60629	-2.3224		-1.37044	-0.85841	-1.30367	-1.09319	-1.32548	-0.888345	-1.17482
-77.08	-5.82321	-2.7729	-3.49853	-3.04822	-6.43563	-3.60711	-2.31404		-1.36901	-0.862751	-1.30241	-1.09444	-1.32077	-0.889809	-1.17193
-77.04	-5.83119	-2.76835	-3.49701	-3.04494	-6.43548	-3.60884	-2.31206		-1.37147	-0.867659	-1.30376	-1.09492	-1.31852	-0.889873	-1.16838
-77	-5.83757	-2.76315	-3.49361	-3.04179	-6.43751	-3.61133	-2.31326		-1.37237	-0.873954	-1.306	-1.09374	-1.31703	-0.889956	-1.16711
-76.96	-5.84035	-2.75713	-3.48956	-3.03844	-6.4404	-3.61431	-2.31577		-1.36977	-0.877555	-1.308	-1.09238	-1.31656	-0.889113	-1.16428
-76.92	-5.83914	-2.75086	-3.48674	-3.03516	-6.44364	-3.61709	-2.32021		-1.37005	-0.880785	-1.31054	-1.09068	-1.31659	-0.886665	-1.1654
-76.88	-5.83594	-2.74534	-3.48552	-3.03189	-6.44655	-3.61996	-2.3249		-1.36952	-0.88148	-1.31164	-1.08891	-1.31748	-0.882925	-1.16541
-76.84	-5.83058	-2.7414	-3.48487	-3.02772	-6.45012	-3.62102	-2.32991		-1.36862	-0.880679	-1.31424	-1.08738	-1.31936	-0.879437	-1.16664
-76.8	-5.82461	-2.73768	-3.48516	-3.02292	-6.45402	-3.62139	-2.33552		-1.37129	-0.877797	-1.31787	-1.08517	-1.32145	-0.87183	-1.16836
-76.76	-5.81817	-2.73587	-3.48455	-3.01761	-6.45812	-3.62136	-2.337		-1.36989	-0.873756	-1.32339	-1.08162	-1.32339	-0.865415	-1.16923
-76.72	-5.81283	-2.73478	-3.48265	-3.01047	-6.46197	-3.61849	-2.33682		-1.37096	-0.869426	-1.32977	-1.07688	-1.32552	-0.85873	-1.16943
-76.68	-5.80497	-2.7341	-3.47941	-3.00227	-6.46506	-3.6146	-2.33501		-1.36901	-0.865335	-1.33535	-1.07119	-1.3274	-0.852796	-1.17041
-76.64	-5.79758	-2.73496	-3.47449	-2.9943	-6.46587	-3.60878	-2.33436		-1.36797	-0.86155	-1.33892	-1.06447	-1.32707	-0.846595	-1.16829
-76.6	-5.78923	-2.73677	-3.46907	-2.98662	-6.46355	-3.60192	-2.32948		-1.36649	-0.858616	-1.34013	-1.05749	-1.32593	-0.840738	-1.16604
-76.56	-5.77885	-2.74067	-3.46325	-2.97879	-6.45716	-3.59215	-2.32572		-1.36346	-0.856125	-1.33878	-1.04991	-1.32426	-0.833877	-1.16063
-76.52	-5.76867	-2.7457	-3.45622	-2.97279	-6.44827	-3.58214	-2.3253		-1.3582	-0.853296	-1.33476	-1.04266	-1.32225	-0.828351	-1.15552
-76.48	-5.75802	-2.751	-3.44853	-2.96741	-6.43649	-3.57102	-2.32409		-1.3551	-0.851353	-1.32997	-1.03641	-1.32082	-0.823527	-1.14944
-76.44	-5.74873	-2.75399	-3.44311	-2.96435	-6.42165	-3.56045	-2.33154		-1.35044	-0.849176	-1.32564	-1.0319	-1.31806	-0.81991	-1.1433
-76.4	-5.74279	-2.75556	-3.43944	-2.96217	-6.40358	-3.54908	-2.33841		-1.3475	-0.846219	-1.32439	-1.02899	-1.31734	-0.817869	-1.13906
-76.36	-5.74091	-2.756	-3.43868	-2.96257	-6.3835	-3.53927	-2.34669		-1.34303	-0.842651	-1.32669	-1.02726	-1.31696	-0.817809	-1.13514
-76.32	-5.74245	-2.75629	-3.43872	-2.96362	-6.36408	-3.53169	-2.35317		-1.34138	-0.838631	-1.33229	-1.02641	-1.31689	-0.820797	-1.13465
-76.28	-5.7451	-2.75565	-3.44009	-2.96624	-6.34584	-3.52601	-2.35995		-1.3402	-0.834062	-1.34053	-1.02566	-1.31682	-0.822391	-1.13602
-76.24	-5.74936	-2.75424	-3.44044	-2.9714	-6.33103	-3.52318	-2.36107		-1.34014	-0.829094	-1.34961	-1.02575	-1.31602	-0.824571	-1.14034
-76.2	-5.75027	-2.75118	-3.43991	-2.97817	-6.32016	-3.52172	-2.35969		-1.34098	-0.824097	-1.35572	-1.02636	-1.31555	-0.826994	-1.14584
-76.16	-5.74597	-2.74979	-3.43872	-2.98721	-6.31341	-3.52248	-2.3572		-1.34292	-0.819035	-1.36103	-1.02619	-1.31518	-0.82786	-1.15182
-76.12	-5.73539	-2.74979	-3.43525	-2.99626	-6.31048	-3.52422	-2.35357		-1.34353	-0.814043	-1.36375	-1.02663	-1.31526	-0.827926	-1.15834
-76.08	-5.72052	-2.74959	-3.43091	-3.0045	-6.31069	-3.52538	-2.34667		-1.34435	-0.810222	-1.36348	-1.02643	-1.31483	-0.827089	-1.16517
-76.04	-5.70021	-2.7505	-3.42512	-3.01124	-6.31441	-3.52809	-2.33912		-1.34448	-0.80853	-1.36226	-1.02709	-1.31244	-0.824975	-1.16952
-76	-5.67753	-2.75126	-3.41766	-3.01704	-6.32008	-3.52929	-2.33187		-1.34459	-0.806249	-1.36113	-1.02789	-1.31017	-0.822376	-1.17575
-75.96	-5.65249	-2.75191	-3.40934	-3.02194	-6.32659	-3.53026	-2.32405		-1.34576	-0.805005	-1.36132	-1.02902	-1.30833	-0.822275	-1.17925
-75.92	-5.62752	-2.7518	-3.39944	-3.0248	-6.33412	-3.52961	-2.31869		-1.34319	-0.804839	-1.362	-1.0303	-1.30534	-0.821734	-1.17892
-75.88	-5.60306	-2.75088	-3.38984	-3.02611	-6.34072	-3.52717	-2.31021		-1.34148	-0.804272	-1.36215	-1.03212	-1.30063	-0.823251	-1.17885
-75.84	-5.58143	-2.74881	-3.37949	-3.026	-6.34717	-3.52346	-2.30307		-1.33824	-0.803911	-1.36453	-1.03492	-1.29704	-0.825525	-1.17711
-75.8	-5.5635	-2.74581	-3.37048	-3.02508	-6.35185	-3.51878	-2.29474		-1.33303	-0.802401	-1.36428	-1.038	-1.29373	-0.82746	-1.17418
-75.76	-5.55175	-2.74216	-3.36305	-3.02321	-6.35343	-3.51282	-2.28689		-1.32697	-0.801132	-1.36318	-1.0411	-1.29015	-0.832261	-1.17079
-75.72	-5.54387	-2.73741	-3.35814	-3.0198	-6.3522	-3.50797	-2.28086		-1.32137	-0.801541	-1.36158	-1.04341	-1.28656	-0.837406	-1.16704
-75.68	-5.54303	-2.73148	-3.35426	-3.0153	-6.3485	-3.50389	-2.27661		-1.31578	-0.801791	-1.35904	-1.04466	-1.28079	-0.841928	-1.16438
-75.64	-5.54601	-2.72416	-3.35295	-3.01121	-6.34258	-3.50099	-2.27747		-1.30891	-0.802427	-1.35674	-1.04514	-1.275	-0.844959	-1.16216
-75.6	-5.55272	-2.71793	-3.3522	-3.00658	-6.33469	-3.49768	-2.27844		-1.30508	-0.803695	-1.35523	-1.04535	-1.26771	-0.847467	-1.161
-75.56	-5.56166	-2.70893	-3.35531	-3.00227	-6.32451	-3.49621	-2.2812		-1.30192	-0.80527	-1.3547	-1.0448	-1.26196	-0.850247	-1.16246
-75.52	-5.57295	-2.6998	-3.35784	-2.99892	-6.31327	-3.4943	-2.28277		-1.29942	-0.807306	-1.35469	-1.04377	-1.2572	-0.854868	-1.16304
-75.48	-5.58176	-2.6892	-3.36149	-2.99624	-6.30218	-3.49302	-2.28768		-1.29712	-0.811563	-1.35632	-1.04225	-1.25358	-0.85769	-1.16535
-75.44	-5.59134	-2.67884	-3.36663	-2.995	-6.29244	-3.49048	-2.29012		-1.29703	-0.815049	-1.35696	-1.04069	-1.25329	-0.858562	-1.16686
-75.4	-5.60039	-2.66918	-3.37382	-2.99449	-6.28238	-3.48773	-2.2932		-1.29565	-0.817578	-1.35658	-1.03876	-1.25522	-0.854613	-1.16784
-75.36	-5.6089	-2.66048	-3.38101	-2.99514	-6.2725	-3.48382	-2.29081		-1.29432	-0.817121	-1.356	-1.03669	-1.25935	-0.849836	-1.16948
-75.32	-5.61627	-2.65456	-3.39099	-2.99562	-6.26432	-3.48098	-2.28906		-1.29372	-0.816626	-1.35412	-1.03399	-1.26687	-0.841917	-1.1687
-75.28	-5.6219	-2.65109	-3.40288	-2.99572	-6.25742	-3.47688	-2.28743		-1.29214	-0.814705	-1.35194	-1.03198	-1.2763	-0.833728	-1.16781
-75.24	-5.62533	-2.64928	-3.41503	-2.99475	-6.25051	-3.47442	-2.28562		-1.29306	-0.811912	-1.34933	-1.03068	-1.28829	-0.826427	-1.165
-75.2	-5.62665	-2.64771	-3.42603	-2.99239	-6.24578	-3.47204	-2.28662		-1.29497	-0.807748	-1.34687	-1.03008	-1.30064	-0.817633	-1.16493
-75.16	-5.62688	-2.64635	-3.43526	-2.98985	-6.24217	-3.46898	-2.28987		-1.29696	-0.803668	-1.34647	-1.03054	-1.3149	-0.810928	-1.16323
-75.12	-5.62667	-2.64526	-3.44182	-2.9861	-6.24036	-3.46385	-2.29503		-1.29862	-0.80086	-1.34373	-1.03138	-1.33005	-0.808117	-1.16184
-75.08	-5.62403	-2.64423	-3.44447	-2.98145	-6.24115	-3.45868	-2.3032		-1.30256	-0.799407	-1.34227	-1.0326	-1.34419	-0.808005	-1.15925
-75.04	-5.62082	-2.64331	-3.44282	-2.97555	-6.2427	-3.45308	-2.30982		-1.30483	-0.799168	-1.33908	-1.03401	-1.35409	-0.80873	-1.15913
-75	-5.61409	-2.64174	-3.43821	-2.96942	-6.247	-3.44792	-2.3174		-1.30871	-0.801028	-1.33416	-1.03548	-1.36122	-0.813678	-1.15887
-74.96	-5.60534	-2.64096	-3.43247	-2.96308	-6.25046	-3.44454	-2.32334		-1.30958	-0.803166	-1.3279	-1.03661	-1.36461	-0.821503	-1.15806
-74.92	-5.59466	-2.64071	-3.42544	-2.95731	-6.25724	-3.44245	-2.33125		-1.31114	-0.806087	-1.31907	-1.03638	-1.3635	-0.828577	-1.1577
-74.88	-5.57987	-2.64027	-3.41691	-2.95219	-6.26341	-3.44143	-2.33605		-1.31116	-0.809903	-1.30852	-1.03534	-1.35899	-0.838289	-1.15793
-74.84	-5.5643	-2.63973	-3.40716	-2.94857	-6.26948	-3.44148	-2.34093		-1.31138	-0.814021	-1.29815	-1.03446	-1.35108	-0.848168	-1.15863
-74.8	-5.54908	-2.64093	-3.39688	-2.94728	-6.27488	-3.44261	-2.34697		-1.31136	-0.817973	-1.28893	-1.03333	-1.33895	-0.859061	-1.15792
-74.76	-5.53429	-2.64134	-3.38785	-2.9479	-6.27785	-3.44326	-2.35196		-1.30889	-0.821919	-1.27834	-1.03225	-1.32653	-0.868472	-1.15536
-74.72	-5.52161	-2.64241	-3.3788	-2.94915	-6.27955	-3.4451	-2.35262		-1.30877	-0.826248	-1.26832	-1.03157	-1.31357	-0.876963	-1.15096
-74.68	-5.51175	-2.64296	-3.36815	-2.95153	-6.27597	-3.44772	-2.35324		-1.30555	-0.832243	-1.25736	-1.03137	-1.30307	-0.885149	-1.14765
-74.64	-5.50463	-2.64304	-3.36052	-2.95453	-6.27053	-3.45135	-2.35116		-1.30319	-0.8375	-1.24423	-1.03144	-1.29375	-0.890812	-1.14549
-74.6	-5.49962	-2.64283	-3.35613	-2.95867	-6.26497	-3.4558	-2.34411		-1.30192	-0.841358	-1.2286	-1.03263	-1.28778	-0.896847	-1.13939
-74.56	-5.49844	-2.64237	-3.35357	-2.96227	-6.25734	-3.46084	-2.33636		-1.30154	-0.843955	-1.21206	-1.03443	-1.28346	-0.899998	-1.13612
-74.52	-5.4967	-2.64049	-3.35534	-2.96475	-6.24979	-3.4677	-2.32638		-1.30079	-0.845029	-1.19799	-1.03628	-1.28257	-0.903102	-1.13456
-74.48	-5.4958	-2.63877	-3.36048	-2.96575	-6.24509	-3.47354	-2.31832		-1.30099	-0.847452	-1.18691	-1.03817	-1.28399	-0.904566	-1.13357
-74.44	-5.49541	-2.63579	-3.36782	-2.96612	-6.24045	-3.47772	-2.31497		-1.30258	-0.850551	-1.17972	-1.03903	-1.28725	-0.904535	-1.13471
-74.4	-5.49526	-2.63308	-3.37684	-2.9643	-6.23809	-3.48062	-2.31188		-1.30382	-0.853888	-1.17614	-1.03914	-1.29123	-0.904675	-1.13602
-74.36	-5.49479	-2.62908	-3.38784	-2.96222	-6.23756	-3.48279	-2.31464		-1.30796	-0.85622	-1.17808	-1.03825	-1.29543	-0.901368	-1.13562
-74.32	-5.49559	-2.62501	-3.39807	-2.9602	-6.23818	-3.48154	-2.31699		-1.30862	-0.858567	-1.18384	-1.03545	-1.29929	-0.897671	-1.13868
-74.28	-5.49522	-2.62033	-3.40847	-2.95709	-6.23846	-3.47886	-2.32284		-1.30885	-0.859062	-1.19184	-1.03205	-1.30399	-0.892102	-1.13917
-74.24	-5.49534	-2.61609	-3.41776	-2.95495	-6.23702	-3.47473	-2.32765		-1.31014	-0.859081	-1.20236	-1.02804	-1.30856	-0.882116	-1.14196
-74.2	-5.49503	-2.61213	-3.42445	-2.9523	-6.23338	-3.4713	-2.3317		-1.31138	-0.856792	-1.21146	-1.02358	-1.3121	-0.871148	-1.14285
-74.16	-5.49456	-2.60938	-3.42785	-2.94953	-6.22722	-3.46632	-2.33259		-1.30991	-0.852754	-1.22137	-1.01905	-1.31553	-0.858793	-1.14626
-74.12	-5.49491	-2.60785	-3.42675	-2.94544	-6.21752	-3.46186	-2.33312		-1.31074	-0.846114	-1.23183	-1.015	-1.31844	-0.842501	-1.14593
-74.08	-5.49548	-2.60857	-3.42042	-2.94118	-6.20357	-3.45812	-2.32936		-1.30838	-0.83802	-1.24198	-1.01016	-1.31994	-0.826743	-1.14667
-74.04	-5.49848	-2.61001	-3.40959	-2.93564	-6.18648	-3.45283	-2.32499		-1.30658	-0.829627	-1.25348	-1.00503	-1.31894	-0.811707	-1.14654
-74	-5.50117	-2.61297	-3.39394	-2.92835	-6.16544	-3.4487	-2.3211		-1.30204	-0.820632	-1.26391	-0.999428	-1.31638	-0.79744	-1.14438
-73.96	-5.506	-2.61739	-3.37677	-2.92203	-6.14068	-3.44416	-2.31775		-1.29831	-0.812409	-1.2741	-0.993738	-1.31135	-0.786308	-1.14134
-73.92	-5.51223	-2.62135	-3.35945	-2.91676	-6.11395	-3.44067	-2.31297		-1.29321	-0.804895	-1.28237	-0.987432	-1.30409	-0.778289	-1.13539
-73.88	-5.51992	-2.62626	-3.34279	-2.91366	-6.08628	-3.43694	-2.31137		-1.28522	-0.800516	-1.28939	-0.980617	-1.2958	-0.772505	-1.12593
-73.84	-5.52813	-2.63019	-3.32738	-2.91239	-6.06183	-3.43257	-2.31312		-1.27763	-0.796965	-1.29349	-0.973256	-1.28845	-0.7674	-1.11851
-73.8	-5.53376	-2.63268	-3.31487	-2.91332	-6.04082	-3.42933	-2.31298		-1.27267	-0.7961	-1.29469	-0.965382	-1.28159	-0.765902	-1.10924
-73.76	-5.53772	-2.63379	-3.30793	-2.91404	-6.0235	-3.42389	-2.31731		-1.26946	-0.795594	-1.29265	-0.957749	-1.27662	-0.765778	-1.10158
-73.72	-5.5393	-2.63544	-3.30487	-2.91583	-6.00983	-3.41683	-2.32243		-1.26695	-0.795208	-1.28844	-0.950415	-1.27469	-0.768709	-1.09695
-73.68	-5.53978	-2.63736	-3.30568	-2.9184	-6.00017	-3.41018	-2.32648		-1.26733	-0.794141	-1.28322	-0.944808	-1.27526	-0.773113	-1.09244
-73.64	-5.5376	-2.63955	-3.30897	-2.92058	-5.9945	-3.40351	-2.33307		-1.27195	-0.791735	-1.27791	-0.940015	-1.27773	-0.77937	-1.08898
-73.6	-5.53446	-2.64178	-3.31265	-2.92331	-5.99205	-3.39584	-2.3403		-1.27731	-0.787757	-1.27357	-0.936647	-1.27941	-0.784526	-1.0884
-73.56	-5.5298	-2.64373	-3.31442	-2.92782	-5.99229	-3.38795	-2.34337		-1.28492	-0.781796	-1.26862	-0.934761	-1.28055	-0.791059	-1.08959
-73.52	-5.52491	-2.64439	-3.31404	-2.93315	-5.99769	-3.37972	-2.34348		-1.2913	-0.774896	-1.26617	-0.934489	-1.27998	-0.799734	-1.09245
-73.48	-5.5165	-2.64441	-3.31111	-2.93939	-6.0061	-3.37249	-2.33941		-1.29776	-0.768039	-1.26559	-0.934415	-1.27704	-0.808516	-1.0958
-73.44	-5.50681	-2.64483	-3.30526	-2.94506	-6.0178	-3.36493	-2.33245		-1.30187	-0.76151	-1.26688	-0.935411	-1.27177	-0.815953	-1.09841
-73.4	-5.49676	-2.64319	-3.29825	-2.94826	-6.0312	-3.35743	-2.31849		-1.30274	-0.757087	-1.27086	-0.936315	-1.26472	-0.823247	-1.10179
-73.36	-5.48636	-2.64347	-3.29117	-2.95011	-6.04541	-3.35125	-2.29816		-1.3001	-0.754865	-1.27647	-0.937916	-1.25464	-0.827472	-1.10468
-73.32	-5.47782	-2.64226	-3.28317	-2.94941	-6.05914	-3.34679	-2.27576		-1.29765	-0.754044	-1.28424	-0.939703	-1.24509	-0.833204	-1.10726
-73.28	-5.46855	-2.64197	-3.27603	-2.94767	-6.07233	-3.34479	-2.25397		-1.2923	-0.756159	-1.29435	-0.941577	-1.23629	-0.842094	-1.11029
-73.24	-5.45732	-2.64113	-3.26891	-2.94462	-6.08363	-3.34413	-2.23138		-1.28621	-0.760635	-1.30482	-0.943699	-1.22988	-0.84988	-1.11121
-73.2	-5.4464	-2.63979	-3.26114	-2.94102	-6.0914	-3.34393	-2.2089		-1.27939	-0.766881	-1.31428	-0.945651	-1.22539	-0.857285	-1.1117
-73.16	-5.43349	-2.63781	-3.2542	-2.93467	-6.09549	-3.34554	-2.19104		-1.27205	-0.773923	-1.32229	-0.947566	-1.2243	-0.862531	-1.11358
-73.12	-5.41901	-2.63513	-3.2492	-2.92829	-6.09522	-3.34812	-2.17588		-1.26485	-0.779823	-1.32599	-0.949362	-1.22563	-0.866661	-1.11345
-73.08	-5.40508	-2.63356	-3.2439	-2.92154	-6.08961	-3.35027	-2.1675		-1.25715	-0.78561	-1.32743	-0.950868	-1.22839	-0.87159	-1.11346
-73.04	-5.39105	-2.63278	-3.24002	-2.91383	-6.08056	-3.35342	-2.16657		-1.25181	-0.791579	-1.32568	-0.9515	-1.23118	-0.873049	-1.11453
-73	-5.37879	-2.63	-3.23805	-2.90612	-6.06803	-3.35597	-2.16951		-1.24688	-0.795704	-1.32162	-0.951607	-1.23535	-0.872329	-1.11514
-72.96	-5.36689	-2.62673	-3.23665	-2.89964	-6.0542	-3.35939	-2.18259		-1.24437	-0.799571	-1.31431	-0.950414	-1.23976	-0.870814	-1.11462
-72.92	-5.35634	-2.62276	-3.23557	-2.89594	-6.03889	-3.36127	-2.19663		-1.24322	-0.803495	-1.3055	-0.948824	-1.2444	-0.867108	-1.11524
-72.88	-5.34999	-2.61752	-3.237	-2.89385	-6.02461	-3.36265	-2.21582		-1.24474	-0.806419	-1.29704	-0.946163	-1.25102	-0.863725	-1.11681
-72.84	-5.34743	-2.61168	-3.23786	-2.89527	-6.01266	-3.36225	-2.23731		-1.24677	-0.809707	-1.28933	-0.94306	-1.25782	-0.860947	-1.11731
-72.8	-5.34965	-2.60605	-3.23966	-2.8982	-6.00422	-3.36014	-2.25963		-1.24975	-0.812537	-1.28313	-0.93977	-1.26341	-0.857271	-1.11914
-72.76	-5.35742	-2.60277	-3.24296	-2.90196	-5.99913	-3.35864	-2.27829		-1.25609	-0.813541	-1.27974	-0.93572	-1.26799	-0.852625	-1.11922
-72.72	-5.37069	-2.59946	-3.24721	-2.90602	-5.99666	-3.35538	-2.29597		-1.26029	-0.813052	-1.2772	-0.932504	-1.27261	-0.846378	-1.11801
-72.68	-5.38693	-2.59723	-3.25137	-2.90996	-5.99335	-3.35252	-2.30589		-1.26453	-0.809643	-1.27525	-0.929171	-1.2739	-0.840294	-1.11636
-72.64	-5.40551	-2.59646	-3.25696	-2.91242	-5.98885	-3.35022	-2.31024		-1.27163	-0.804928	-1.27314	-0.926315	-1.27362	-0.830892	-1.11094
-72.6	-5.42396	-2.5965	-3.26235	-2.91409	-5.98338	-3.34871	-2.30977		-1.2781	-0.799497	-1.27152	-0.924273	-1.27179	-0.818701	-1.10715
-72.56	-5.44068	-2.59853	-3.26813	-2.91344	-5.97563	-3.3489	-2.30475		-1.28544	-0.79304	-1.27049	-0.923867	-1.26868	-0.80489	-1.10125
-72.52	-5.45495	-2.6004	-3.27311	-2.91181	-5.96744	-3.34869	-2.29951		-1.29101	-0.786623	-1.26924	-0.92381	-1.26495	-0.789064	-1.09481
-72.48	-5.46725	-2.60101	-3.27739	-2.90814	-5.95885	-3.34973	-2.29583		-1.29765	-0.781463	-1.2692	-0.924863	-1.26374	-0.775263	-1.09033
-72.44	-5.47862	-2.60133	-3.28143	-2.90341	-5.95035	-3.3477	-2.29003		-1.30183	-0.777175	-1.26791	-0.926411	-1.26226	-0.763821	-1.0833
-72.4	-5.48825	-2.60034	-3.28347	-2.89838	-5.94327	-3.34542	-2.28889		-1.30527	-0.774404	-1.26857	-0.928091	-1.26174	-0.753589	-1.07737
-72.36	-5.49731	-2.59815	-3.28591	-2.89332	-5.93781	-3.34174	-2.286		-1.30622	-0.772398	-1.26945	-0.929231	-1.25967	-0.745321	-1.072
-72.32	-5.50101	-2.59493	-3.28692	-2.88765	-5.93535	-3.33842	-2.28285		-1.30861	-0.771946	-1.26994	-0.930062	-1.25774	-0.740703	-1.06612
-72.28	-5.49762	-2.59281	-3.28733	-2.88259	-5.93315	-3.33643	-2.28112		-1.30654	-0.771814	-1.27187	-0.930134	-1.2555	-0.738576	-1.0631
-72.24	-5.48786	-2.5895	-3.28636	-2.87773	-5.93398	-3.33547	-2.28205		-1.30352	-0.771647	-1.27344	-0.929367	-1.25248	-0.737749	-1.0594
-72.2	-5.46935	-2.5864	-3.2837	-2.87257	-5.93525	-3.33577	-2.28364		-1.2978	-0.774567	-1.27466	-0.927449	-1.24933	-0.737905	-1.05796
-72.16	-5.44533	-2.58271	-3.27882	-2.86843	-5.93716	-3.33677	-2.28231		-1.29291	-0.777974	-1.27637	-0.925902	-1.24549	-0.739665	-1.05605
-72.12	-5.41785	-2.58152	-3.27112	-2.86625	-5.93995	-3.33787	-2.2783		-1.28885	-0.781783	-1.27917	-0.924443	-1.23998	-0.741391	-1.0543
-72.08	-5.3896	-2.58021	-3.2642	-2.8653	-5.94322	-3.33776	-2.2751		-1.28283	-0.785283	-1.27931	-0.922877	-1.23457	-0.742134	-1.05381
-72.04	-5.36293	-2.58043	-3.25649	-2.86556	-5.94709	-3.33782	-2.2685		-1.27855	-0.790007	-1.27968	-0.922196	-1.22891	-0.742108	-1.05247
-72	-5.33979	-2.58075	-3.24727	-2.8669	-5.94896	-3.33599	-2.26458		-1.2756	-0.79597	-1.27846	-0.922677	-1.22398	-0.743416	-1.05315
-71.96	-5.32024	-2.58033	-3.23935	-2.86895	-5.95026	-3.33364	-2.25944		-1.27268	-0.802378	-1.27511	-0.924164	-1.21945	-0.743832	-1.05334
-71.92	-5.30669	-2.58075	-3.23516	-2.87242	-5.95177	-3.3315	-2.25269		-1.2722	-0.806918	-1.26919	-0.927807	-1.21754	-0.744366	-1.05345
-71.88	-5.2952	-2.57997	-3.23361	-2.8761	-5.95157	-3.32876	-2.24856		-1.27478	-0.810576	-1.26148	-0.932681	-1.21761	-0.743868	-1.05271
-71.84	-5.28657	-2.57926	-3.237	-2.87907	-5.95071	-3.32772	-2.24456		-1.27781	-0.81184	-1.25391	-0.938492	-1.21941	-0.744088	-1.05278
-71.8	-5.28001	-2.57854	-3.24453	-2.88118	-5.95073	-3.32601	-2.2426		-1.27974	-0.812967	-1.24681	-0.944894	-1.2233	-0.746139	-1.0528
-71.76	-5.27591	-2.57901	-3.25466	-2.88311	-5.95117	-3.32544	-2.2424		-1.28494	-0.812182	-1.24065	-0.949725	-1.22704	-0.748498	-1.05309
-71.72	-5.27108	-2.57885	-3.26609	-2.88216	-5.95611	-3.3247	-2.24197		-1.28903	-0.809072	-1.23523	-0.952999	-1.22987	-0.755689	-1.05438
-71.68	-5.26846	-2.57738	-3.27736	-2.88036	-5.96181	-3.32495	-2.24441		-1.29046	-0.802742	-1.23144	-0.953587	-1.22828	-0.763141	-1.05297
-71.64	-5.26599	-2.57592	-3.28599	-2.87735	-5.96836	-3.32447	-2.24805		-1.28967	-0.794316	-1.22854	-0.951347	-1.22555	-0.773324	-1.05372
-71.6	-5.26549	-2.57285	-3.29122	-2.87233	-5.97504	-3.32323	-2.25493		-1.28734	-0.784024	-1.22721	-0.946934	-1.22026	-0.782222	-1.05386
-71.56	-5.26813	-2.56845	-3.29203	-2.86823	-5.97931	-3.32113	-2.26034		-1.28213	-0.773298	-1.22602	-0.941267	-1.21449	-0.788111	-1.05525
-71.52	-5.27215	-2.56198	-3.28798	-2.86335	-5.98096	-3.31876	-2.26186		-1.27689	-0.760775	-1.22649	-0.933973	-1.20921	-0.79219	-1.05647
-71.48	-5.27737	-2.55437	-3.27833	-2.85796	-5.97867	-3.3161	-2.26341		-1.26814	-0.748311	-1.22844	-0.926763	-1.20528	-0.792799	-1.05991
-71.44	-5.28387	-2.54685	-3.264	-2.85304	-5.97224	-3.3128	-2.26227		-1.26179	-0.735022	-1.23166	-0.919972	-1.20185	-0.788191	-1.06244
-71.4	-5.29132	-2.54078	-3.24592	-2.84778	-5.96075	-3.30946	-2.26292		-1.25482	-0.724062	-1.23659	-0.913873	-1.19912	-0.7802	-1.0635
-71.36	-5.29949	-2.53455	-3.22511	-2.84293	-5.94518	-3.30524	-2.25954		-1.25031	-0.71578	-1.24214	-0.909135	-1.19579	-0.768108	-1.06496
-71.32	-5.30591	-2.53103	-3.20341	-2.83687	-5.92611	-3.30163	-2.25935		-1.24742	-0.708178	-1.24773	-0.90522	-1.19171	-0.752603	-1.06569
-71.28	-5.31064	-2.52992	-3.18386	-2.83133	-5.90506	-3.29755	-2.25753		-1.24421	-0.703448	-1.25438	-0.902739	-1.18905	-0.736455	-1.06473
-71.24	-5.31294	-2.5286	-3.1675	-2.82604	-5.88312	-3.29459	-2.25772		-1.24195	-0.701192	-1.25935	-0.900692	-1.1873	-0.722425	-1.06276
-71.2	-5.31623	-2.52734	-3.15482	-2.82099	-5.86217	-3.29278	-2.25904		-1.23851	-0.702614	-1.26572	-0.898786	-1.18468	-0.709145	-1.05865
-71.16	-5.31874	-2.52465	-3.14632	-2.81622	-5.84391	-3.28952	-2.25697		-1.23471	-0.704897	-1.27008	-0.897161	-1.184	-0.696031	-1.0543
-71.12	-5.32104	-2.51995	-3.14148	-2.81215	-5.83078	-3.2878	-2.25653		-1.23097	-0.709627	-1.27222	-0.895221	-1.18395	-0.685177	-1.04966
-71.08	-5.32176	-2.51588	-3.14193	-2.80691	-5.82043	-3.28357	-2.25436		-1.23184	-0.714305	-1.27207	-0.893429	-1.18609	-0.677197	-1.04605
-71.04	-5.32141	-2.51262	-3.14352	-2.80222	-5.81472	-3.2786	-2.2495		-1.22986	-0.718519	-1.26893	-0.891044	-1.19057	-0.671443	-1.04484
-71	-5.3205	-2.5094	-3.14678	-2.79737	-5.81051	-3.27287	-2.24423		-1.23376	-0.721791	-1.26183	-0.88922	-1.19714	-0.668075	-1.04233
-70.96	-5.31914	-2.5082	-3.151	-2.7924	-5.80907	-3.26681	-2.24012		-1.23869	-0.724763	-1.25325	-0.887876	-1.20433	-0.66679	-1.03911
-70.92	-5.31979	-2.50914	-3.15444	-2.78696	-5.80774	-3.25984	-2.23323		-1.24332	-0.726419	-1.24365	-0.887273	-1.21027	-0.66667	-1.03869
-70.88	-5.31974	-2.51296	-3.155	-2.78277	-5.80518	-3.25265	-2.22693		-1.24959	-0.727575	-1.23361	-0.888018	-1.21619	-0.670329	-1.03702
-70.84	-5.32092	-2.52001	-3.1526	-2.78069	-5.8038	-3.24614	-2.21736		-1.25556	-0.729298	-1.22679	-0.889934	-1.22029	-0.678906	-1.03655
-70.8	-5.32041	-2.52684	-3.14796	-2.78001	-5.80298	-3.2409	-2.20375		-1.26189	-0.732547	-1.2222	-0.892562	-1.22067	-0.690404	-1.03624
-70.76	-5.32247	-2.53529	-3.13953	-2.78078	-5.803	-3.23569	-2.19117		-1.26399	-0.737319	-1.22114	-0.895862	-1.21648	-0.705124	-1.03425
-70.72	-5.32205	-2.54313	-3.1317	-2.78219	-5.80412	-3.23212	-2.17812		-1.26364	-0.743752	-1.22461	-0.899418	-1.20951	-0.719867	-1.03248
-70.68	-5.32142	-2.55034	-3.12274	-2.78477	-5.8045	-3.23071	-2.1619		-1.25979	-0.750214	-1.22878	-0.903534	-1.19905	-0.732769	-1.03192
-70.64	-5.32026	-2.55507	-3.11581	-2.78711	-5.80561	-3.23095	-2.14741		-1.25399	-0.756669	-1.23574	-0.907529	-1.18812	-0.746499	-1.03164
-70.6	-5.3168	-2.55949	-3.11017	-2.78897	-5.8073	-3.23247	-2.13295		-1.24646	-0.762516	-1.24211	-0.911227	-1.17792	-0.759554	-1.03277
-70.56	-5.30816	-2.5621	-3.10639	-2.79072	-5.8096	-3.23491	-2.11574		-1.23701	-0.767316	-1.24819	-0.913971	-1.16956	-0.769858	-1.03585
-70.52	-5.29732	-2.56365	-3.10431	-2.79245	-5.81154	-3.23796	-2.10165		-1.22736	-0.770469	-1.25429	-0.915579	-1.16363	-0.778611	-1.03969
-70.48	-5.28074	-2.56322	-3.1047	-2.79204	-5.81177	-3.24153	-2.08862		-1.21664	-0.773324	-1.25639	-0.915831	-1.15925	-0.786158	-1.04388
-70.44	-5.25846	-2.56212	-3.1076	-2.79034	-5.80931	-3.24577	-2.07991		-1.20683	-0.775011	-1.25565	-0.914905	-1.15658	-0.79345	-1.04774
-70.4	-5.23412	-2.56173	-3.11086	-2.78812	-5.80227	-3.24843	-2.07988		-1.19615	-0.776826	-1.25348	-0.913168	-1.15443	-0.799861	-1.05326
-70.36	-5.20761	-2.56022	-3.11423	-2.78486	-5.79374	-3.25024	-2.08706		-1.18874	-0.778147	-1.24782	-0.9104	-1.15244	-0.802369	-1.05927
-70.32	-5.18088	-2.55734	-3.11903	-2.78005	-5.78401	-3.25084	-2.09849		-1.18242	-0.778282	-1.24204	-0.908085	-1.15123	-0.801608	-1.06377
-70.28	-5.15596	-2.55456	-3.12336	-2.77471	-5.77333	-3.25062	-2.11921		-1.18022	-0.778611	-1.23401	-0.905809	-1.15282	-0.798957	-1.06838
-70.24	-5.13526	-2.54944	-3.12901	-2.77179	-5.76302	-3.25003	-2.14192		-1.1773	-0.778183	-1.22491	-0.904187	-1.15785	-0.793025	-1.07023
-70.2	-5.12229	-2.54432	-3.13456	-2.76912	-5.75252	-3.24934	-2.16972		-1.17737	-0.776924	-1.2164	-0.903121	-1.16438	-0.787122	-1.07229
-70.16	-5.11447	-2.53812	-3.13963	-2.76898	-5.74352	-3.24576	-2.19416		-1.178	-0.77548	-1.20669	-0.903249	-1.17229	-0.781474	-1.07196
-70.12	-5.11347	-2.53395	-3.1444	-2.76956	-5.73426	-3.24123	-2.21614		-1.1814	-0.772402	-1.19795	-0.904619	-1.17882	-0.774636	-1.07163
-70.08	-5.11848	-2.5319	-3.15002	-2.77106	-5.72647	-3.23606	-2.23513		-1.18691	-0.769234	-1.19154	-0.906103	-1.18199	-0.766425	-1.06874
-70.04	-5.13082	-2.53159	-3.1549	-2.77276	-5.71902	-3.23039	-2.25013		-1.19063	-0.765986	-1.18713	-0.908987	-1.18416	-0.759837	-1.06424
-70	-5.14604	-2.53191	-3.15775	-2.77483	-5.7095	-3.22513	-2.26344		-1.19607	-0.76268	-1.1842	-0.912591	-1.18183	-0.75299	-1.06033
-69.96	-5.16774	-2.53335	-3.15879	-2.77623	-5.69877	-3.21972	-2.27072		-1.20105	-0.760139	-1.18275	-0.916223	-1.17555	-0.744737	-1.05694
-69.92	-5.19376	-2.53378	-3.15755	-2.77769	-5.68662	-3.21509	-2.27706		-1.20733	-0.757974	-1.18224	-0.920131	-1.16716	-0.735489	-1.0519
-69.88	-5.22385	-2.53531	-3.15386	-2.77736	-5.67558	-3.21272	-2.28234		-1.21295	-0.755937	-1.18241	-0.92443	-1.1584	-0.726084	-1.04944
-69.84	-5.25311	-2.53588	-3.14872	-2.77568	-5.66605	-3.21094	-2.2832		-1.21749	-0.754514	-1.18247	-0.927662	-1.14767	-0.718571	-1.0445
-69.8	-5.28166	-2.53571	-3.14287	-2.7722	-5.65965	-3.21188	-2.28377		-1.22249	-0.754572	-1.18207	-0.929954	-1.14023	-0.713146	-1.04132
-69.76	-5.30611	-2.5344	-3.13486	-2.76875	-5.65443	-3.21275	-2.2792		-1.22511	-0.755387	-1.18072	-0.931211	-1.13324	-0.711004	-1.03652
-69.72	-5.32459	-2.53416	-3.12551	-2.76483	-5.65349	-3.21478	-2.27591		-1.22407	-0.757111	-1.17887	-0.93066	-1.12739	-0.71066	-1.03312
-69.68	-5.33708	-2.53188	-3.11654	-2.76154	-5.65402	-3.21716	-2.27038		-1.22263	-0.758952	-1.17636	-0.928486	-1.12164	-0.713718	-1.02909
-69.64	-5.34051	-2.52915	-3.10908	-2.75908	-5.65607	-3.21903	-2.26233		-1.22234	-0.76075	-1.17302	-0.924665	-1.11823	-0.719092	-1.02594
-69.6	-5.33623	-2.52619	-3.10312	-2.75769	-5.65673	-3.22074	-2.25893		-1.21861	-0.761467	-1.17184	-0.920216	-1.11595	-0.725671	-1.02488
-69.56	-5.32519	-2.52109	-3.09881	-2.75626	-5.65662	-3.22068	-2.25628		-1.21429	-0.760458	-1.17163	-0.914892	-1.11546	-0.733142	-1.02532
-69.52	-5.31021	-2.51583	-3.09604	-2.75458	-5.65488	-3.21946	-2.25482		-1.20784	-0.760118	-1.17327	-0.908723	-1.11829	-0.740382	-1.02762
-69.48	-5.29452	-2.50971	-3.09415	-2.75377	-5.65105	-3.21737	-2.2487		-1.20232	-0.758823	-1.17614	-0.903061	-1.1217	-0.746558	-1.02869
-69.44	-5.27909	-2.50431	-3.09335	-2.7528	-5.64821	-3.213	-2.23746		-1.19858	-0.757047	-1.18111	-0.897145	-1.12637	-0.752609	-1.03012
-69.4	-5.26536	-2.49835	-3.09182	-2.75148	-5.64621	-3.20684	-2.22329		-1.19575	-0.7546	-1.18628	-0.89166	-1.1319	-0.757353	-1.0339
-69.36	-5.25072	-2.49438	-3.09153	-2.75092	-5.64639	-3.20031	-2.20545		-1.19517	-0.752263	-1.19198	-0.887007	-1.13745	-0.759219	-1.03475
-69.32	-5.23536	-2.49114	-3.09154	-2.74993	-5.64875	-3.18952	-2.18498		-1.19638	-0.750412	-1.19828	-0.883594	-1.14243	-0.759091	-1.0364
-69.28	-5.22017	-2.4879	-3.09166	-2.7487	-5.65426	-3.18006	-2.16671		-1.19851	-0.748871	-1.20401	-0.881358	-1.14671	-0.756846	-1.03557
-69.24	-5.20435	-2.48723	-3.09372	-2.74871	-5.6626	-3.16992	-2.14982		-1.20288	-0.746979	-1.20922	-0.881334	-1.15032	-0.752074	-1.03639
-69.2	-5.18617	-2.48627	-3.0975	-2.74797	-5.67254	-3.1605	-2.13521		-1.20817	-0.745961	-1.2131	-0.883082	-1.15575	-0.747798	-1.03697
-69.16	-5.16925	-2.48614	-3.10364	-2.74642	-5.68217	-3.15302	-2.12032		-1.21372	-0.745921	-1.21496	-0.886174	-1.16086	-0.742377	-1.03774
-69.12	-5.15423	-2.48638	-3.11202	-2.74529	-5.6913	-3.14751	-2.10801		-1.21689	-0.745594	-1.21467	-0.890224	-1.16698	-0.738481	-1.03884
-69.08	-5.13956	-2.48786	-3.12003	-2.74397	-5.70009	-3.14288	-2.09657		-1.22272	-0.746387	-1.21287	-0.894289	-1.17168	-0.733667	-1.03732
-69.04	-5.12718	-2.48828	-3.12806	-2.74255	-5.71036	-3.14026	-2.08517		-1.22572	-0.746094	-1.20874	-0.89691	-1.17362	-0.730889	-1.03861
-69	-5.11706	-2.48712	-3.13425	-2.73963	-5.71974	-3.13915	-2.07574		-1.22635	-0.745884	-1.20367	-0.898034	-1.17183	-0.728863	-1.03854
-68.96	-5.10652	-2.48528	-3.13724	-2.73547	-5.72613	-3.13946	-2.07079		-1.22546	-0.745081	-1.19597	-0.897116	-1.16755	-0.7292	-1.03942
-68.92	-5.09857	-2.48295	-3.13516	-2.73026	-5.73011	-3.14036	-2.07058		-1.22438	-0.744605	-1.18886	-0.894736	-1.15951	-0.728599	-1.04145
-68.88	-5.09409	-2.47825	-3.12953	-2.72566	-5.73051	-3.14054	-2.07399		-1.21785	-0.743836	-1.17871	-0.891786	-1.15091	-0.728615	-1.04175
-68.84	-5.09273	-2.47272	-3.12016	-2.72139	-5.7274	-3.14034	-2.08365		-1.21155	-0.742633	-1.17144	-0.888724	-1.14236	-0.728869	-1.04405
-68.8	-5.09412	-2.46591	-3.10626	-2.71843	-5.72149	-3.14165	-2.09619		-1.20285	-0.740338	-1.16453	-0.886233	-1.13508	-0.728582	-1.04538
-68.76	-5.09734	-2.45974	-3.0916	-2.71787	-5.71184	-3.14366	-2.11222		-1.19565	-0.736198	-1.15877	-0.883857	-1.12684	-0.728202	-1.04895
-68.72	-5.10071	-2.45383	-3.07579	-2.71894	-5.70169	-3.14686	-2.13262		-1.1862	-0.732093	-1.15496	-0.882111	-1.11969	-0.726234	-1.04976
-68.68	-5.10138	-2.44784	-3.05893	-2.72186	-5.68972	-3.14978	-2.14983		-1.1797	-0.727703	-1.15229	-0.880427	-1.1156	-0.723835	-1.0507
-68.64	-5.09706	-2.44341	-3.04399	-2.72529	-5.67629	-3.15357	-2.16843		-1.17592	-0.722332	-1.15017	-0.87923	-1.11199	-0.720711	-1.0506
-68.6	-5.08899	-2.44004	-3.03295	-2.72994	-5.66443	-3.15679	-2.18502		-1.16828	-0.717056	-1.14975	-0.878386	-1.11218	-0.716201	-1.04942
-68.56	-5.07563	-2.43724	-3.02369	-2.73363	-5.65393	-3.15782	-2.20154		-1.16511	-0.7123	-1.14799	-0.878634	-1.11469	-0.714658	-1.04989
-68.52	-5.06132	-2.43466	-3.01891	-2.73498	-5.6464	-3.1593	-2.21297		-1.16094	-0.708923	-1.1479	-0.87877	-1.11846	-0.71214	-1.04737
-68.48	-5.04705	-2.43142	-3.01697	-2.73333	-5.64133	-3.15857	-2.22151		-1.15646	-0.706521	-1.14723	-0.880104	-1.12383	-0.709031	-1.04419
-68.44	-5.03567	-2.42757	-3.01786	-2.72889	-5.64074	-3.15632	-2.23026		-1.15282	-0.705914	-1.14544	-0.881856	-1.13006	-0.707406	-1.04322
-68.4	-5.02879	-2.42372	-3.02165	-2.7204	-5.64209	-3.15303	-2.23248		-1.15111	-0.706714	-1.14514	-0.884591	-1.13755	-0.708309	-1.03917
[truncated: 4,210 more rows]

## Sheet: Fig 2F
Fig 2F. Ca2+ responses of HEK293-Orai1-CFP stable cells transiently expressing STIM2222-ΔK (STIM2-ΔK)-YFP or STIM2212-ΔK-YFP.
[truncated: 565 more rows]
[truncated: 32 more columns]

[truncated: 27 more sheets: Fig 3B, Fig 3C , Fig 3D, Fig 3E, Fig 3F, Fig 4C, Fig 4D, Fig 4E, Fig 4F, Fig 5B, Fig 5C, Fig 5D, Fig 5F, Fig 6A, Fig 6B, Fig 6C, Fig 6D, Fig 6E, Fig 6F, Fig S3A …]
